# Supplementary material for: tert-Butyl N-((1S)-2-hy­droxy-1-{N′-[(E)-2-hy­droxy-4-meth­oxy­benzyl­idene]hydrazinecarbon­yl}eth­yl)carbamate
Source: Acta Crystallogr Sect E Struct Rep Online. 2011 Jul 2;67(Pt 8):o1888–9. doi: 10.1107/S1600536811025293 (PMC3212283; doi:10.1107/S1600536811025293)
Supplement: Supplementary file 2 [file e-67-o1888-Isup2.hkl]

#
# h,k,l, Fc-squared, Fo-squared, sigma(Fo-squared) and status flag
#
data_I
_shelx_title ' p1 in P1'
_shelx_refln_list_code          4
_shelx_F_calc_maximum       68.35
_exptl_crystal_F_000       188.00
_reflns_d_resolution_high  0.7696
 
loop_
 _symmetry_equiv_pos_as_xyz
 'x, y, z'
 
_cell_length_a     5.3101
_cell_length_b     5.7301
_cell_length_c    14.6510
_cell_angle_alpha  80.364
_cell_angle_beta   84.788
_cell_angle_gamma  74.845
 
_shelx_F_squared_multiplier     1.000
 
loop_
 _refln_index_h
 _refln_index_k
 _refln_index_l
 _refln_F_squared_calc
 _refln_F_squared_meas
 _refln_F_squared_sigma
 _refln_observed_status
   1   0   0      564.91      429.21     27.13 o
   2   0   0      651.17      636.00     18.22 o
   3   0   0      128.09      137.28      4.52 o
   4   0   0       11.27        9.19      0.92 o
   5   0   0       36.21       39.71      2.43 o
   6   0   0       31.92       35.47      3.35 o
  -6   1   0        0.14        4.30      4.79 o
  -5   1   0       69.93       79.42      4.80 o
  -4   1   0      183.10      189.55     30.72 o
  -3   1   0       10.98       14.45      0.77 o
  -2   1   0      122.21      121.79      3.70 o
  -1   1   0      693.93      636.10     18.59 o
   0   1   0      674.59      707.08     39.55 o
   1   1   0      671.24      535.54     23.84 o
   2   1   0      404.81      362.76     14.25 o
   3   1   0       41.33       43.21      3.13 o
   4   1   0        4.46        4.99      0.69 o
   5   1   0       84.45      116.07      7.57 o
   6   1   0       47.54       57.46      4.71 o
  -5   2   0       11.37       12.87      1.48 o
  -4   2   0       72.42       75.88      5.53 o
  -3   2   0       52.35       58.83      2.66 o
  -2   2   0      157.62      182.45      4.78 o
  -1   2   0      147.48      162.55      4.54 o
   0   2   0      270.62      284.52     12.96 o
   1   2   0        3.25        2.70      0.21 o
   2   2   0       42.82       43.82      1.29 o
   3   2   0       12.33       13.13      0.87 o
   4   2   0      106.38      115.28      4.92 o
   5   2   0       33.24       27.89      3.45 o
   6   2   0       19.52       23.48      9.96 o
  -5   3   0        3.01        3.92      1.22 o
  -4   3   0       31.20       27.19      2.25 o
  -3   3   0        7.81        8.14      1.67 o
  -2   3   0       50.89       51.01      4.90 o
  -1   3   0      168.46      184.22      6.43 o
   0   3   0        9.43        9.95      0.62 o
   1   3   0       30.87       28.92      0.91 o
   2   3   0      157.06      162.75      4.32 o
   3   3   0        8.70        9.40      0.68 o
   4   3   0       37.85       40.41      2.54 o
   5   3   0        4.80        5.23      4.24 o
   6   3   0        3.15       15.38      4.44 o
  -4   4   0        0.71        0.18      0.71 o
  -3   4   0       26.93       27.84      1.57 o
  -2   4   0       17.20       17.61      2.06 o
  -1   4   0       64.59       73.09      3.37 o
   0   4   0        7.22        6.45      0.69 o
   1   4   0       41.95       40.65      2.65 o
   2   4   0       68.69       78.94      3.04 o
   3   4   0       38.35       35.36      4.17 o
   4   4   0        0.50        1.14      1.16 o
   5   4   0       16.05       15.18      2.13 o
   6   4   0        8.81        5.07      1.09 o
  -3   5   0        0.87        1.82      1.25 o
  -2   5   0       13.09       15.18      1.84 o
  -1   5   0       29.85       35.99      2.36 o
   0   5   0       89.52      109.65      5.43 o
   1   5   0       62.53       69.88      9.41 o
   2   5   0        8.51       10.48      1.22 o
   3   5   0       46.92       58.51      3.73 o
   4   5   0       48.11       25.55      2.72 o
   5   5   0        6.40       23.34      5.11 o
   6   5   0        1.72        6.59      3.27 o
  -2   6   0       26.21       35.19      3.30 o
  -1   6   0       20.80       26.48      2.86 o
   0   6   0      124.71      134.61      8.38 o
   2   6   0       14.79       10.31      1.89 o
   3   6   0        8.30       11.32      2.33 o
   4   6   0        8.43       13.54      2.35 o
   5   6   0        0.89        2.65      2.80 o
   0   7   0       25.19       21.09      3.74 o
   1   7   0        3.02        4.63      2.50 o
   2   7   0        8.79        2.93      3.28 o
   3   7   0        0.92        1.67      2.13 o
  -3  -7   1        2.99        2.06      1.79 o
  -2  -7   1       11.73       13.70      4.61 o
  -1  -7   1       12.38        9.90      3.09 o
   0  -7   1       23.63       18.42      3.48 o
  -5  -6   1        0.70        1.60      2.60 o
  -4  -6   1        8.53       12.31      5.79 o
  -3  -6   1        5.96       10.79      2.36 o
  -2  -6   1        4.36        4.67      1.41 o
   0  -6   1       73.29       82.29      6.82 o
   1  -6   1       25.21       27.79      2.58 o
   2  -6   1        6.26        5.98      2.13 o
  -5  -5   1        6.42       10.09      6.83 o
  -4  -5   1       20.41       20.82      5.34 o
  -3  -5   1       25.04       24.00      2.49 o
  -2  -5   1        8.37        7.99      1.51 o
  -1  -5   1      186.69      202.99     20.00 o
   0  -5   1       62.84       70.77      4.01 o
   1  -5   1        4.70        3.47      0.91 o
   2  -5   1       19.69       23.89      1.87 o
   3  -5   1        0.84        1.36      1.28 o
  -6  -4   1        4.06        6.78      4.53 o
  -5  -4   1       29.47       30.49      3.91 o
  -4  -4   1        7.90        6.02      1.63 o
  -3  -4   1       92.96       94.40      7.73 o
  -2  -4   1      205.28      235.38      7.66 o
  -1  -4   1       29.95       24.92      1.91 o
   0  -4   1       59.56       67.69      4.47 o
   1  -4   1       42.00       45.25      2.36 o
   2  -4   1        4.95        5.70      1.00 o
   3  -4   1       21.97       22.19      1.33 o
   4  -4   1       24.23       26.57      2.75 o
  -6  -3   1        8.93        7.74      1.63 o
  -5  -3   1       19.86       23.77      5.21 o
  -4  -3   1       62.61       58.70      4.40 o
  -3  -3   1       25.69       24.58      0.91 o
  -2  -3   1       59.34       64.39      2.17 o
  -1  -3   1      149.27      150.45      4.59 o
   0  -3   1       23.12       21.79      1.05 o
   1  -3   1       26.98       25.28      1.37 o
   2  -3   1       96.80      109.12      4.17 o
   3  -3   1      126.16      123.00     11.03 o
   4  -3   1       17.90       16.56      3.10 o
   5  -3   1       18.90       15.50      2.17 o
  -6  -2   1       60.21       81.76      7.90 o
  -5  -2   1        3.63        2.73      1.10 o
  -4  -2   1       54.34       59.99      6.71 o
  -3  -2   1       46.28       59.84      6.06 o
  -2  -2   1        1.19        1.25      0.44 o
  -1  -2   1       96.64       97.39      3.06 o
   0  -2   1       26.56       25.06      0.82 o
   1  -2   1      349.26      388.58     10.25 o
   2  -2   1      119.80      129.60      4.42 o
   3  -2   1       89.58       85.42      4.05 o
   4  -2   1        6.58        6.53      0.89 o
   5  -2   1        1.43        3.10      1.36 o
  -6  -1   1       14.67       17.90      2.73 o
  -5  -1   1       14.70       15.79      1.10 o
  -4  -1   1       14.97       15.29      1.52 o
  -3  -1   1       35.18       41.64      1.40 o
  -2  -1   1      174.01      176.85      8.70 o
  -1  -1   1      441.29      351.47     25.57 o
   0  -1   1     1777.45     1516.37     73.85 o
   1  -1   1      626.38      605.25     17.32 o
   2  -1   1      580.14      601.35     21.39 o
   3  -1   1       51.87       49.36      2.13 o
   4  -1   1      165.74      191.46      7.95 o
   5  -1   1        5.77        7.77      2.35 o
   6  -1   1        0.47        0.48      2.98 o
  -6   0   1        8.11       12.17      2.99 o
  -5   0   1       29.35       30.25      2.16 o
  -4   0   1       26.78       28.77      3.24 o
  -3   0   1        2.27        2.33      1.26 o
  -2   0   1       95.09       81.78      6.25 o
  -1   0   1      404.80      338.34     15.41 o
   1   0   1      112.26      102.31      3.75 o
   2   0   1      370.55      362.21     12.19 o
   3   0   1       24.67       24.13      1.04 o
   4   0   1       21.50       21.57      2.04 o
   5   0   1       66.34       75.76      5.29 o
   6   0   1        6.29        6.28      2.14 o
  -6   1   1        4.49        7.78      4.82 o
  -5   1   1       56.73       71.00      4.49 o
  -4   1   1       32.18       32.15      2.14 o
  -3   1   1       58.41       58.20      2.19 o
  -2   1   1      502.29      537.99     16.45 o
  -1   1   1       86.67       79.88      2.65 o
   0   1   1       89.39       95.71      3.90 o
   1   1   1      409.78      358.78     10.88 o
   2   1   1        4.30        3.79      0.44 o
   3   1   1      157.26      166.59      6.94 o
   4   1   1        1.43        0.24      0.53 o
   5   1   1       35.21       38.54      4.06 o
   6   1   1       12.91       14.98      2.91 o
  -5   2   1       13.04       13.80      1.56 o
  -4   2   1        8.36       11.06      1.21 o
  -3   2   1       23.92       21.73      1.14 o
  -2   2   1       20.89       17.90      0.63 o
  -1   2   1       81.03       94.78      2.84 o
   0   2   1      623.62      711.05     29.25 o
   1   2   1      780.68      785.20     24.91 o
   2   2   1      160.16      167.29      4.07 o
   3   2   1       30.99       35.00      1.07 o
   4   2   1       28.79       31.70      1.41 o
   5   2   1       62.50       63.40      4.13 o
   6   2   1       32.41       20.98      2.47 o
  -5   3   1       18.71       19.58      5.58 o
  -4   3   1       19.68       18.01      1.83 o
  -3   3   1      179.77      172.13      8.38 o
  -2   3   1      145.65      139.59      6.22 o
  -1   3   1      119.69      121.86      5.35 o
   0   3   1       31.99       32.73      1.48 o
   1   3   1       32.23       33.56      1.18 o
   2   3   1       13.92       17.10      1.38 o
   3   3   1      174.93      186.06      6.61 o
   4   3   1        7.67        7.70      0.92 o
   5   3   1        9.92       11.78      1.64 o
   6   3   1        2.93        3.53      1.07 o
  -4   4   1       23.24       21.12      6.19 o
  -3   4   1       19.17       20.68      1.70 o
  -2   4   1        6.18        7.35      1.00 o
  -1   4   1      103.72      118.33      5.40 o
   0   4   1      101.18      114.85      6.98 o
   1   4   1       36.60       39.29      2.07 o
   2   4   1       62.68       64.75      3.30 o
   3   4   1       14.95       18.96      2.09 o
   4   4   1       22.51       25.61      1.92 o
   5   4   1       42.03       48.93      6.53 o
   6   4   1        5.07        7.44      2.54 o
  -3   5   1        7.70        7.58      1.51 o
  -2   5   1        3.47        3.47      1.22 o
  -1   5   1       24.87       26.96      1.83 o
   0   5   1      272.97      349.80     18.15 o
   1   5   1       35.24       33.56      3.27 o
   2   5   1       46.11       54.11      3.71 o
   3   5   1       42.24       61.70      4.14 o
   4   5   1       22.90       45.40      6.16 o
   5   5   1        1.33        5.93      3.75 o
   6   5   1        5.78        3.55      1.37 o
  -2   6   1       18.03       23.97      2.93 o
  -1   6   1       33.37       39.33      2.89 o
   0   6   1       10.53       12.66      1.65 o
   1   6   1        6.42        6.08      2.84 o
   2   6   1       22.34       21.93      2.64 o
   3   6   1        5.39        5.91      1.46 o
   4   6   1        1.85        4.83      2.33 o
   5   6   1       11.38       17.47      5.92 o
   0   7   1        2.96        0.59      1.96 o
   1   7   1        5.42        3.74      2.37 o
   2   7   1        7.66       10.39      3.57 o
   3   7   1       13.73       10.33      2.22 o
  -3  -7   2        0.26       -1.74      1.65 o
  -2  -7   2        6.43        0.68      3.17 o
  -1  -7   2       32.45       22.50      4.38 o
  -4  -6   2        2.88        8.05      3.49 o
  -3  -6   2       18.65       14.30      2.87 o
  -2  -6   2        7.11        4.19      1.99 o
   0  -6   2       24.08       26.01      3.02 o
   1  -6   2       18.35       20.45      2.23 o
   2  -6   2        5.38        5.66      3.24 o
  -5  -5   2        8.90       24.60      4.73 o
  -4  -5   2        2.59       37.45     19.98 o
  -3  -5   2       29.14       38.22      9.55 o
  -2  -5   2       32.12       18.98      3.87 o
  -1  -5   2       34.42       40.08      3.82 o
   0  -5   2       73.07       87.19      6.17 o
   1  -5   2       23.96       23.31      1.57 o
   2  -5   2       21.24       23.22      1.96 o
   3  -5   2       19.39       19.97      1.99 o
  -6  -4   2        1.19        2.62      5.06 o
  -5  -4   2       19.54       15.40      3.09 o
  -4  -4   2       45.11       35.38      4.40 o
  -3  -4   2      144.23      158.90     10.37 o
  -2  -4   2       14.39       15.62      1.05 o
  -1  -4   2       72.33       81.72      6.51 o
   0  -4   2       71.68       67.95      5.30 o
   1  -4   2       16.84       17.04      1.29 o
   2  -4   2       18.51       17.77      1.59 o
   3  -4   2       75.08       70.78      4.47 o
   4  -4   2        0.43        1.31      1.29 o
  -6  -3   2        0.46        0.23      0.66 o
  -5  -3   2       28.31       27.87     12.71 o
  -4  -3   2        7.20        8.13      2.63 o
  -3  -3   2       31.48       31.82      1.55 o
  -2  -3   2       55.33       50.99      2.41 o
  -1  -3   2      140.74      138.38      4.73 o
   0  -3   2       90.13       83.38      3.85 o
   1  -3   2       28.05       37.25      2.01 o
   2  -3   2       47.23       50.35      2.07 o
   3  -3   2       10.36       14.68      1.07 o
   4  -3   2       17.73       13.04      2.09 o
   5  -3   2        4.87        4.27      1.85 o
  -6  -2   2       14.30        8.25      1.65 o
  -5  -2   2        2.09        3.31      1.47 o
  -4  -2   2       65.16       71.34      3.89 o
  -3  -2   2       51.57       58.25      3.38 o
  -2  -2   2      105.32      111.37      4.11 o
  -1  -2   2      114.32      107.63      3.76 o
   0  -2   2      108.52      113.53      3.55 o
   1  -2   2       46.73       50.11      1.15 o
   2  -2   2      276.28      271.87      8.92 o
   3  -2   2       97.40      100.79      5.03 o
   4  -2   2        4.61        5.13      1.32 o
   5  -2   2       36.37       39.64      3.49 o
  -6  -1   2        6.56        7.90      3.46 o
  -5  -1   2       19.73       21.58      1.78 o
  -4  -1   2       15.40       12.66      1.26 o
  -3  -1   2        9.34       10.58      0.83 o
  -2  -1   2      412.14      361.06     14.87 o
  -1  -1   2     2755.35     2217.60    100.99 o
   0  -1   2      163.82      170.32      7.24 o
   1  -1   2      564.89      538.13     14.07 o
   2  -1   2       35.26       34.54      2.50 o
   3  -1   2       34.68       32.02      1.60 o
   4  -1   2      211.18      224.04     11.76 o
   5  -1   2       14.18       16.97      1.92 o
   6  -1   2        6.54        4.25      2.10 o
  -6   0   2        9.58       18.38      6.03 o
  -5   0   2       18.80       20.72      1.38 o
  -4   0   2        0.41        1.22      0.58 o
  -3   0   2      266.98      270.92      9.83 o
  -2   0   2      389.32      347.05      8.76 o
  -1   0   2     4300.31     3591.93    173.81 o
   1   0   2      245.09      219.84      6.91 o
   2   0   2      188.87      191.87      6.15 o
   3   0   2      115.61      128.22      4.71 o
   4   0   2      170.32      173.33      9.04 o
   5   0   2        3.62        3.29      1.09 o
   6   0   2       20.19       22.27      4.43 o
  -6   1   2        5.60       13.45      5.17 o
  -5   1   2       79.84       97.46      5.39 o
  -4   1   2        9.54        7.82      3.58 o
  -3   1   2       56.21       54.93      1.92 o
  -2   1   2      153.35      166.06      4.33 o
  -1   1   2      386.24      366.43     11.88 o
   0   1   2     1752.96     1490.39     54.57 o
   1   1   2      190.53      179.27      4.76 o
   2   1   2       93.52       93.78      9.08 o
   3   1   2      203.84      236.86      9.00 o
   4   1   2       65.92       69.97      4.46 o
   5   1   2       66.02       70.52      8.48 o
   6   1   2       23.61       20.75      4.83 o
  -5   2   2       36.92       35.47      2.64 o
  -4   2   2       96.31      100.84      5.80 o
  -3   2   2      139.01      146.33      5.20 o
  -2   2   2       38.86       30.85      0.93 o
  -1   2   2      169.36      169.11      4.89 o
   0   2   2      396.82      433.63     13.05 o
   1   2   2      167.12      165.42      4.15 o
   2   2   2      198.73      211.45      5.59 o
   3   2   2      495.31      534.75     14.67 o
   4   2   2        1.42        2.54      0.59 o
   5   2   2       17.69       21.74      3.00 o
   6   2   2       33.98       50.08      5.60 o
  -5   3   2       28.08       25.16      2.46 o
  -4   3   2       37.53       38.82      3.77 o
  -3   3   2       44.15       46.05      2.60 o
  -2   3   2       21.69       22.81      1.45 o
  -1   3   2      205.04      224.67      9.74 o
   0   3   2       12.72       13.99      0.65 o
   1   3   2      558.97      645.18     14.25 o
   2   3   2       34.91       31.17      1.28 o
   3   3   2       59.31       62.64      4.16 o
   4   3   2       52.19       55.90      3.28 o
   5   3   2       11.65       11.21      2.03 o
   6   3   2        7.80       14.96      4.65 o
  -4   4   2        3.49        2.06      1.35 o
  -3   4   2        7.31       10.40      1.84 o
  -2   4   2       93.66      105.87      5.55 o
  -1   4   2      248.26      267.77      9.66 o
   0   4   2       75.39       82.36      5.11 o
   1   4   2       71.84       68.43      3.61 o
   2   4   2       41.89       37.18      1.69 o
   3   4   2       11.37        9.71      1.14 o
   4   4   2       12.17       20.34      1.38 o
   5   4   2       17.46       20.34      2.88 o
   6   4   2        1.81        1.81      1.41 o
  -3   5   2       18.14       21.17      2.18 o
  -2   5   2       23.53       25.39      2.85 o
  -1   5   2      109.14      139.02      6.10 o
   0   5   2       99.61      116.05      7.33 o
   1   5   2       21.57       20.38      2.37 o
   2   5   2       36.41       42.13      3.38 o
   3   5   2       19.22       31.01      5.50 o
   4   5   2        6.71       19.46      8.70 o
   5   5   2       41.86       27.99      3.46 o
   6   5   2        0.89        3.32      1.37 o
  -2   6   2        2.71        6.13      1.99 o
  -1   6   2       10.48       10.92      1.90 o
   0   6   2       11.21       14.22      5.82 o
   1   6   2        2.03        4.49      1.71 o
   2   6   2        0.26        2.17      1.65 o
   3   6   2        1.12        2.63      1.25 o
   4   6   2        5.59        7.71      1.52 o
   5   6   2       24.09       42.46      5.56 o
   0   7   2        4.99        7.26      2.09 o
   1   7   2       10.64        8.66      1.83 o
   2   7   2        4.24        3.57      2.13 o
   3   7   2        4.48        6.01      4.10 o
  -2  -7   3        4.17        7.45      5.20 o
  -1  -7   3       14.55       10.01      2.65 o
  -4  -6   3        5.93        7.12      2.64 o
  -3  -6   3       14.57        9.47      2.44 o
  -2  -6   3       41.13       29.81      3.78 o
  -1  -6   3       29.48       37.25      3.90 o
   0  -6   3       17.88       17.01      2.60 o
   1  -6   3        5.52        7.74      1.72 o
   2  -6   3        4.62        2.07      1.68 o
  -5  -5   3        0.17        3.32      4.01 o
  -3  -5   3       20.35       17.17      2.83 o
  -2  -5   3        0.85        0.69      1.13 o
  -1  -5   3        0.94        0.82      0.85 o
   0  -5   3       50.29       54.17      4.05 o
   1  -5   3      101.95      111.94      5.08 o
   2  -5   3       44.15       50.02      4.44 o
   3  -5   3       35.67       39.12      3.41 o
  -6  -4   3        8.24        6.87      3.87 o
  -5  -4   3        0.37        0.15      1.89 o
  -4  -4   3       33.46       34.39      5.17 o
  -3  -4   3      114.35      124.57      9.62 o
  -2  -4   3       36.91       37.12      2.01 o
  -1  -4   3       93.41       90.54      6.37 o
   0  -4   3       21.44       14.07      1.70 o
   1  -4   3        0.03        0.78      0.68 o
   2  -4   3       31.30       24.00      3.15 o
   3  -4   3        9.55        7.45      2.02 o
   4  -4   3        4.73        3.97      1.67 o
  -6  -3   3        0.26       -0.31      1.07 o
  -5  -3   3       78.72       84.87     15.98 o
  -4  -3   3       41.38       39.01      5.20 o
  -3  -3   3       15.14       11.83      1.32 o
  -2  -3   3       32.04       30.86      2.22 o
  -1  -3   3       11.30        9.45      0.63 o
   0  -3   3       99.93      100.90      3.53 o
   1  -3   3      167.28      185.54      5.82 o
   2  -3   3       41.27       43.57      1.71 o
   3  -3   3       25.32       21.21      1.54 o
   4  -3   3        3.15        2.71      1.36 o
   5  -3   3       12.13        4.11      4.27 o
  -6  -2   3        7.12        7.88      1.65 o
  -5  -2   3        9.64        8.77      1.62 o
  -4  -2   3        3.77        3.91      1.41 o
  -3  -2   3       83.95       81.82      4.27 o
  -2  -2   3      242.05      239.35      6.60 o
  -1  -2   3      105.62       97.10      3.81 o
   0  -2   3      348.24      336.82      9.60 o
   1  -2   3      364.92      371.46      9.81 o
   2  -2   3      134.59      138.69      4.05 o
   3  -2   3       26.67       25.99      1.45 o
   4  -2   3        1.05        2.00      1.08 o
   5  -2   3        8.62        9.03      1.63 o
  -6  -1   3        2.17        2.48      1.31 o
  -5  -1   3       22.74       10.88      1.58 o
  -4  -1   3       22.19       24.77      3.30 o
  -3  -1   3       32.25       29.92      1.72 o
  -2  -1   3      147.64      160.66      4.62 o
  -1  -1   3     4671.46     4270.75    165.13 o
   0  -1   3      563.34      518.71     17.66 o
   1  -1   3      210.26      221.67      5.98 o
   2  -1   3       39.19       43.66      1.57 o
   3  -1   3       11.94       14.29      1.18 o
   4  -1   3        4.53        7.00      1.13 o
   5  -1   3       53.79       54.96      3.73 o
   6  -1   3       11.63       14.45      2.27 o
  -6   0   3       23.32       15.38      2.04 o
  -5   0   3        1.69        1.23      1.44 o
  -4   0   3       93.96       93.70      4.90 o
  -3   0   3       59.41       58.79      2.55 o
  -2   0   3       35.95       37.55      1.12 o
  -1   0   3      608.53      571.89     17.92 o
   0   0   3      342.96      265.33     10.90 o
   1   0   3      365.07      342.76      9.41 o
   2   0   3      161.23      151.14      4.83 o
   3   0   3       37.86       45.25      2.04 o
   4   0   3      235.21      240.98     12.90 o
   5   0   3      149.44      164.11      9.07 o
   6   0   3        8.23       10.90      2.51 o
  -6   1   3        5.66        7.52      6.93 o
  -5   1   3       17.02       15.58      1.75 o
  -4   1   3       17.48       16.09      3.07 o
  -3   1   3       72.52       81.29      2.83 o
  -2   1   3      385.75      390.90     10.79 o
  -1   1   3      695.51      713.87     17.60 o
   0   1   3     2329.25     1957.25     92.03 o
   1   1   3      930.27      838.46     25.11 o
   2   1   3       96.76       93.11      2.66 o
   3   1   3       77.87       91.99      6.18 o
   4   1   3      108.29      118.88      6.47 o
   5   1   3      144.70      162.58      9.04 o
   6   1   3       20.24       26.47      3.79 o
  -5   2   3        4.05        2.94      1.21 o
  -4   2   3       77.25       74.08      5.10 o
  -3   2   3        8.97        8.35      0.55 o
  -2   2   3      248.12      250.10      7.04 o
  -1   2   3      551.52      612.61     13.95 o
   0   2   3      223.56      244.18      6.84 o
   1   2   3      933.40      990.21     40.93 o
   2   2   3      134.96      133.09      3.55 o
   3   2   3      167.04      178.37      6.83 o
   4   2   3       28.62       32.33      1.93 o
   5   2   3       18.71       21.23      2.26 o
   6   2   3        1.69        4.43      2.86 o
  -5   3   3       10.90       13.72      1.76 o
  -4   3   3       60.87       66.50      6.12 o
  -3   3   3       11.68        9.90      0.81 o
  -2   3   3       57.61       52.36      1.86 o
  -1   3   3       71.86       71.32      2.91 o
   0   3   3      111.27      131.00      4.74 o
   1   3   3      564.90      665.12     19.70 o
   2   3   3      133.01      138.28      4.52 o
   3   3   3       11.36       11.59      0.83 o
   4   3   3       20.11       17.73      1.39 o
   5   3   3       18.42       21.23      1.75 o
   6   3   3        0.90        0.99      3.88 o
  -4   4   3        3.46        1.84      1.61 o
  -3   4   3       16.70       21.04      2.27 o
  -2   4   3       14.16       14.41      1.34 o
  -1   4   3       73.71       81.58      3.45 o
   0   4   3       14.09       13.88      1.01 o
   1   4   3       81.29       80.88      3.43 o
   2   4   3       11.20       10.15      0.78 o
   3   4   3       28.00       25.18      1.52 o
   4   4   3       38.35       42.99      4.96 o
   5   4   3        7.34        8.73      1.66 o
   6   4   3        6.51        7.30      2.49 o
  -3   5   3       27.27       38.14      3.18 o
  -2   5   3       19.04       22.51      1.62 o
  -1   5   3      125.15      139.64      8.62 o
   0   5   3       49.16       59.35      4.09 o
   1   5   3       55.12       52.36      4.57 o
   2   5   3        4.83        5.26      0.82 o
   3   5   3        6.02        9.81      1.84 o
   4   5   3        4.28        6.24      2.17 o
   5   5   3       12.83       17.00      4.08 o
   6   5   3       10.21       11.33      2.47 o
  -2   6   3        2.34        2.75      1.57 o
  -1   6   3        0.41        0.28      1.43 o
   0   6   3        5.92        9.05      3.77 o
   1   6   3        4.43        3.36      1.42 o
   2   6   3       27.69       26.82      2.96 o
   3   6   3       27.18       23.57      2.17 o
   4   6   3       14.71       16.64      1.96 o
   5   6   3       36.88       55.06      6.07 o
   0   7   3        8.00        6.05      1.86 o
   1   7   3        6.05        3.38      3.07 o
   2   7   3        3.81        7.95      4.48 o
   3   7   3       17.86       11.89      2.59 o
  -4  -6   4        0.25       -1.17      2.46 o
  -3  -6   4        5.89        5.18      1.96 o
  -2  -6   4       61.36       44.33      7.67 o
  -1  -6   4       20.87       25.95      2.97 o
   0  -6   4       26.32       25.90      3.33 o
   1  -6   4        4.24        6.63      2.39 o
  -5  -5   4        3.22        6.26      2.90 o
  -4  -5   4        6.61       17.62      4.16 o
  -3  -5   4        0.33       -1.63      1.55 o
  -2  -5   4       14.83       12.04      1.98 o
  -1  -5   4       67.62       72.55      5.95 o
   0  -5   4       27.15       32.30      2.36 o
   1  -5   4       65.06       78.83      4.61 o
   2  -5   4       47.04       45.57      2.68 o
   3  -5   4        4.20        2.23      1.43 o
  -6  -4   4        7.85        8.55      2.13 o
  -5  -4   4       13.13        8.35      1.55 o
  -4  -4   4       13.14       10.72      1.88 o
  -3  -4   4       28.34       32.54      3.51 o
  -2  -4   4       33.92       31.93      2.08 o
  -1  -4   4       67.24       59.75      4.57 o
   0  -4   4        7.67        6.65      0.94 o
   1  -4   4        3.38        2.01      0.67 o
   2  -4   4      112.09      110.59      5.69 o
   3  -4   4        1.62        1.46      0.75 o
   4  -4   4       15.53       16.54      2.92 o
  -6  -3   4        6.72        8.20      2.24 o
  -5  -3   4        8.70        5.40      1.25 o
  -4  -3   4        2.65        2.33      0.63 o
  -3  -3   4       85.49       87.83      4.69 o
  -2  -3   4       29.24       32.38      1.41 o
  -1  -3   4        2.37        1.68      0.34 o
   0  -3   4      124.93      139.35      4.29 o
   1  -3   4       37.92       36.70      1.28 o
   2  -3   4        5.41        5.67      0.54 o
   3  -3   4       79.52       82.20      5.13 o
   4  -3   4       27.44       24.44      2.06 o
   5  -3   4        0.18        2.33      1.45 o
  -6  -2   4        2.95        2.09      4.18 o
  -5  -2   4       19.59       19.26      3.10 o
  -4  -2   4       35.38       24.30      2.53 o
  -3  -2   4      123.67      116.35      6.37 o
  -2  -2   4      665.70      754.05     39.16 o
  -1  -2   4      783.35      803.28     27.21 o
   0  -2   4      490.87      524.03     15.56 o
   1  -2   4      170.27      188.03      5.15 o
   2  -2   4        8.61        9.78      0.61 o
   3  -2   4      120.37      127.41      5.92 o
   4  -2   4       11.87       11.30      1.51 o
   5  -2   4        0.83        0.50      1.29 o
  -6  -1   4        8.24        3.46      2.46 o
  -5  -1   4       15.56       15.11      2.12 o
  -4  -1   4        1.33        1.93      1.49 o
  -3  -1   4      166.11      182.41      7.83 o
  -2  -1   4      177.49      188.63      6.42 o
  -1  -1   4      133.28      121.36      4.32 o
   0  -1   4      332.86      313.33      8.84 o
   1  -1   4      438.55      432.12     12.15 o
   2  -1   4      468.07      496.21     12.91 o
   3  -1   4       48.26       46.22      2.22 o
   4  -1   4      114.53      103.03      7.09 o
   5  -1   4       21.12       18.58      2.38 o
   6  -1   4       43.06       45.22      4.74 o
  -6   0   4        5.43        3.67      2.60 o
  -5   0   4       10.24        3.41      2.78 o
  -4   0   4        6.35        8.05      1.06 o
  -3   0   4      144.63      163.49      4.77 o
  -2   0   4       35.62       36.24      3.11 o
  -1   0   4      193.80      180.07      6.73 o
   0   0   4       48.42       45.70      2.75 o
   1   0   4       14.52       13.91      0.65 o
   2   0   4      336.43      335.32     10.61 o
   3   0   4      146.32      157.88      6.91 o
   4   0   4        9.28        8.95      1.26 o
   5   0   4        2.13        3.53      3.04 o
   6   0   4        0.76        1.93      1.43 o
  -6   1   4        7.13        3.01      4.07 o
  -5   1   4        2.53        3.47      2.81 o
  -4   1   4        1.48        0.52      0.70 o
  -3   1   4       34.04       40.83      1.56 o
  -2   1   4      238.41      259.04      8.55 o
  -1   1   4       27.43       27.42      1.07 o
   0   1   4      514.48      440.18     29.03 o
   1   1   4      394.14      371.69     11.48 o
   2   1   4      624.96      681.20     19.23 o
   3   1   4       71.67       69.10      3.61 o
   4   1   4       55.20       58.73     16.63 o
   5   1   4        5.75       25.11      4.84 o
   6   1   4        3.08        4.78      4.27 o
  -5   2   4       29.71       31.24      2.62 o
  -4   2   4        2.25        0.79      0.92 o
  -3   2   4       24.24       23.68      1.23 o
  -2   2   4       17.02       17.83      0.66 o
  -1   2   4       51.27       61.12      1.43 o
   0   2   4       67.84       69.62      2.28 o
   1   2   4       68.46       72.42      2.46 o
   2   2   4      112.68      124.93      3.85 o
   3   2   4       17.24       13.96      1.37 o
   4   2   4       27.64      194.76     54.10 o
   5   2   4        9.92       12.63      1.61 o
   6   2   4        9.86       15.84      2.90 o
  -5   3   4        8.49        5.68      1.31 o
  -4   3   4       19.86       16.89      1.75 o
  -3   3   4       11.91       11.76      1.03 o
  -2   3   4      142.65      144.12      3.89 o
  -1   3   4       18.41       18.33      0.91 o
   0   3   4       43.00       45.64      1.67 o
   1   3   4       42.77       42.09      1.54 o
   2   3   4      122.76      132.75      4.70 o
   3   3   4       51.69       52.77      2.20 o
   4   3   4       21.59       22.39      1.69 o
   5   3   4       13.01        7.76      1.43 o
   6   3   4        6.81        4.98      1.04 o
  -4   4   4      105.83      122.10     11.95 o
  -3   4   4       73.42       83.66      4.77 o
  -2   4   4      177.24      184.74      8.71 o
  -1   4   4      443.99      497.73     25.24 o
   0   4   4       12.89       12.78      1.12 o
   1   4   4       23.07       19.71      0.83 o
   2   4   4       13.97       11.85      0.84 o
   3   4   4       33.21       29.42      1.50 o
   4   4   4       22.16       22.18      2.05 o
   5   4   4        8.45        6.24      1.93 o
   6   4   4        7.87        8.62      2.92 o
  -3   5   4        1.89       -0.41      1.87 o
  -2   5   4       57.56       62.92      4.37 o
  -1   5   4       12.70       13.18      1.26 o
   0   5   4        3.41        3.24      0.75 o
   1   5   4       87.90       87.89      6.47 o
   2   5   4       28.30       24.94      2.06 o
   3   5   4        2.05        3.22      0.73 o
   4   5   4      100.25      150.36      8.31 o
   5   5   4       10.57       18.91      2.86 o
   6   5   4       11.46       20.35      2.71 o
  -2   6   4        7.84        9.31      2.16 o
  -1   6   4        1.77        1.83      1.77 o
   0   6   4        3.50        3.96      1.26 o
   1   6   4        6.63        7.01      1.54 o
   2   6   4        5.65        5.92      1.48 o
   3   6   4       16.36       20.16      2.71 o
   4   6   4       16.07       23.00      2.44 o
   5   6   4       14.85       17.79      5.05 o
   0   7   4        0.29       -0.07      1.99 o
   1   7   4        8.93        7.52      2.09 o
   2   7   4       13.61       13.13      2.44 o
   3   7   4       22.78       16.75      2.77 o
  -4  -6   5       25.33       23.90      4.45 o
  -3  -6   5        7.41        7.73      4.87 o
  -2  -6   5        4.18        0.43      1.72 o
  -1  -6   5       13.00       10.67      2.79 o
   0  -6   5        8.34       16.14      2.79 o
   1  -6   5        9.55       11.50      2.06 o
  -5  -5   5        3.10        0.81      2.88 o
  -4  -5   5       13.36       16.87      2.58 o
  -3  -5   5        7.45        4.86      2.07 o
  -2  -5   5       22.60       21.44      2.18 o
  -1  -5   5        9.02        9.94      1.49 o
   0  -5   5       12.44       12.06      1.68 o
   1  -5   5       38.18       41.15      3.11 o
   2  -5   5       35.32       31.00      2.52 o
   3  -5   5        0.01        2.73      1.64 o
  -5  -4   5        1.69        1.47      0.93 o
  -4  -4   5       16.03       20.14      2.81 o
  -3  -4   5       27.10       28.11      2.41 o
  -2  -4   5        1.12        1.61      0.56 o
  -1  -4   5       15.43       15.82      1.38 o
   0  -4   5       48.29       55.63      2.76 o
   1  -4   5       40.80       34.50      2.31 o
   2  -4   5       14.47       13.73      1.38 o
   3  -4   5        4.94        4.18      0.94 o
   4  -4   5        7.53       10.25      2.16 o
  -6  -3   5        8.80       11.31      4.85 o
  -5  -3   5       18.46       12.31      2.67 o
  -4  -3   5       18.91       18.41      2.10 o
  -3  -3   5       63.65       71.58      3.83 o
  -2  -3   5       56.56       52.61      2.41 o
  -1  -3   5      103.59      107.57      3.88 o
   0  -3   5      100.07      101.40      3.87 o
   1  -3   5       88.32       87.61      3.84 o
   2  -3   5        0.04        0.44      0.46 o
   3  -3   5       14.81       14.17      1.24 o
   4  -3   5        2.39        1.70      1.12 o
   5  -3   5        1.78        0.08      1.16 o
  -6  -2   5        1.13        2.45      1.37 o
  -5  -2   5       16.59       14.71      2.80 o
  -4  -2   5       37.76       38.47      4.95 o
  -3  -2   5        2.02        2.52      0.46 o
  -2  -2   5      160.83      129.39     10.06 o
  -1  -2   5      263.13      267.63     13.02 o
   0  -2   5       11.01       11.92      0.75 o
   1  -2   5       34.75       35.43      1.16 o
   2  -2   5       32.69       33.32      1.38 o
   3  -2   5       34.39       33.46      1.67 o
   4  -2   5       46.12       38.18      2.90 o
   5  -2   5       12.06       11.12      1.97 o
  -6  -1   5       15.79       13.61      3.46 o
  -5  -1   5       52.37       21.92      3.63 o
  -4  -1   5      115.46       71.93     34.15 o
  -3  -1   5       11.70        9.88      0.99 o
  -2  -1   5     1125.72     1266.93     40.98 o
  -1  -1   5      118.98      134.63      4.46 o
   0  -1   5      147.74      137.14      4.33 o
   1  -1   5      113.34      115.84      4.44 o
   2  -1   5      167.48      187.78      5.56 o
   3  -1   5       38.21       33.90      3.52 o
   4  -1   5      153.63      150.24     10.10 o
   5  -1   5        6.85        5.24      1.56 o
   6  -1   5        1.91        2.32      1.84 o
  -6   0   5       22.13       12.81      2.53 o
  -5   0   5       27.68       23.96      4.37 o
  -4   0   5       10.49        4.74      2.73 o
  -3   0   5       70.10       71.73      2.72 o
  -2   0   5       42.79       39.87      1.47 o
  -1   0   5      138.13      126.33      5.20 o
   0   0   5      541.09      468.28     24.85 o
   1   0   5      294.33      274.97     10.14 o
   2   0   5      586.05      651.81     19.15 o
   3   0   5       77.25       75.56      3.50 o
   4   0   5      418.83      383.96     45.26 o
   5   0   5       38.53       38.08      2.55 o
   6   0   5       14.39       15.67      2.94 o
  -6   1   5       14.53       11.96      2.80 o
  -5   1   5       12.45       11.73      2.09 o
  -4   1   5       74.68       71.61      5.60 o
  -3   1   5       43.18       48.37      2.10 o
  -2   1   5       18.93       16.48      0.74 o
  -1   1   5       10.16        9.43      0.55 o
   0   1   5      314.95      291.37     17.87 o
   1   1   5       35.71       31.95      1.24 o
   2   1   5     1159.40     1217.62     37.83 o
   3   1   5        6.20        6.28      1.33 o
   4   1   5      127.43      138.57     10.99 o
   5   1   5       46.59       46.72      4.52 o
   6   1   5       17.56       22.74      4.32 o
  -5   2   5       15.27       18.20      2.43 o
  -4   2   5        1.28        4.49      6.46 o
  -3   2   5       37.69       32.39      1.94 o
  -2   2   5      100.02       91.58      3.17 o
  -1   2   5       73.36       81.14      2.13 o
   0   2   5     1133.81     1065.33     34.24 o
   1   2   5       39.94       41.09      1.46 o
   2   2   5      250.61      262.04     10.77 o
   3   2   5       20.60       19.26      1.24 o
   4   2   5       42.21       46.29      5.33 o
   5   2   5       64.72       66.20      5.39 o
   6   2   5        8.88        5.61      1.54 o
  -5   3   5       10.22        8.50      1.85 o
  -4   3   5        1.64        2.79      1.10 o
  -3   3   5       81.13       70.98      4.47 o
  -2   3   5      200.30      192.73      6.19 o
  -1   3   5        5.99        6.36      0.34 o
   0   3   5      665.68      707.86     23.96 o
   1   3   5      346.70      358.97     13.15 o
   2   3   5       20.68       18.39      0.96 o
   3   3   5       75.40       67.75      3.81 o
   4   3   5       28.46       28.67      5.06 o
   5   3   5        0.12        4.35      1.76 o
   6   3   5        4.63        3.40      1.55 o
  -4   4   5       10.51        8.60      1.73 o
  -3   4   5       25.66       24.48      2.84 o
  -2   4   5       26.73       27.48      2.16 o
  -1   4   5      141.53      153.04      7.35 o
   0   4   5       38.89       35.82      1.48 o
   1   4   5       25.79       23.83      1.03 o
   2   4   5       14.52       12.78      1.35 o
   3   4   5        0.08       -0.12      0.55 o
   4   4   5       69.68       77.19      4.76 o
   5   4   5       53.06       72.79      8.71 o
   6   4   5        5.98        7.96      2.05 o
  -3   5   5       14.76       14.81      2.03 o
  -2   5   5        1.57        0.64      1.25 o
  -1   5   5       74.66       93.51      5.02 o
   0   5   5        1.66        3.08      0.93 o
   1   5   5       20.12       16.48      1.33 o
   2   5   5        3.60        3.18      0.95 o
   3   5   5       11.17        8.80      1.24 o
   4   5   5       82.24      109.61     10.06 o
   5   5   5        0.57        3.37      1.93 o
   6   5   5        0.96        6.06      2.89 o
  -2   6   5        7.61        6.28      1.75 o
  -1   6   5       14.00       17.32      2.60 o
   0   6   5        4.35        5.53      1.24 o
   1   6   5       22.80       24.37      2.44 o
   2   6   5       43.28       43.56      3.25 o
   3   6   5        3.46        4.20      1.63 o
   4   6   5       31.23       38.33      3.44 o
   5   6   5        3.26        5.83      2.51 o
   0   7   5        6.12        4.31      2.02 o
   1   7   5        4.14        4.08      1.75 o
   2   7   5        2.09        0.34      2.11 o
   3   7   5        5.72        6.48      1.96 o
  -3  -6   6        7.01        5.20      2.19 o
  -2  -6   6        0.11       -2.75      1.84 o
  -1  -6   6        2.21        0.14      1.21 o
   0  -6   6        6.76        6.68      1.82 o
   1  -6   6        8.71        5.78      1.83 o
  -4  -5   6        4.00        3.72      2.12 o
  -3  -5   6        3.30        2.88      1.51 o
  -2  -5   6       12.86       12.61      1.44 o
  -1  -5   6       18.13       15.94      3.50 o
   0  -5   6        3.39        4.06      1.04 o
   1  -5   6        9.10       10.57      3.51 o
   2  -5   6       10.08       11.38      2.57 o
  -5  -4   6        7.62        6.00      2.15 o
  -4  -4   6        7.33        6.30      1.85 o
  -3  -4   6        1.66        2.83      1.64 o
  -2  -4   6        9.61       10.83      1.01 o
  -1  -4   6       40.33       44.55      2.69 o
   0  -4   6       18.14       19.16      1.76 o
   1  -4   6      258.16      285.42     21.72 o
   2  -4   6       68.50       63.12      5.15 o
   3  -4   6       14.27       12.52      1.36 o
   4  -4   6       24.33       17.96      3.47 o
  -6  -3   6        4.07        6.35      1.64 o
  -5  -3   6        8.65        9.55      1.79 o
  -4  -3   6       11.42       10.77      1.74 o
  -3  -3   6      244.32      281.21     15.40 o
  -2  -3   6       56.61       61.94      3.08 o
  -1  -3   6      265.12      274.15     10.83 o
   0  -3   6      117.38      131.76      6.18 o
   1  -3   6        9.24        8.82      0.72 o
   2  -3   6       19.42       13.87      1.34 o
   3  -3   6        7.83        6.01      1.00 o
   4  -3   6       22.05       17.44      3.14 o
  -6  -2   6        0.38        1.58      1.31 o
  -5  -2   6        4.13        4.83      0.81 o
  -4  -2   6       53.12       53.86      5.48 o
  -3  -2   6       96.99      101.20      7.32 o
  -2  -2   6      549.40      565.88     32.94 o
  -1  -2   6       71.22       78.02      2.94 o
   0  -2   6       39.69       37.40      1.54 o
   1  -2   6       43.49       35.53      1.46 o
   2  -2   6        5.38        8.18      0.61 o
   3  -2   6       16.21       14.00      1.01 o
   4  -2   6       32.93       33.01      3.00 o
   5  -2   6       28.04       32.29      3.98 o
  -6  -1   6       13.70        5.36      1.80 o
  -5  -1   6        3.28        2.23      0.94 o
  -4  -1   6       26.32       24.27      2.12 o
  -3  -1   6       33.06       31.74      2.04 o
  -2  -1   6       95.59      102.13      6.87 o
  -1  -1   6      336.61      374.74     14.85 o
   0  -1   6       29.09       26.01      1.20 o
   1  -1   6       88.74       97.23      3.14 o
   2  -1   6        2.45        2.51      0.42 o
   3  -1   6      231.40      255.77      9.02 o
   4  -1   6        9.18        7.51      0.92 o
   5  -1   6        7.76        9.98      1.98 o
   6  -1   6       22.83       20.51      2.95 o
  -6   0   6       10.63        7.94      4.33 o
  -5   0   6       12.10       14.44      2.38 o
  -4   0   6       37.46       19.85      2.58 o
  -3   0   6        8.65        7.23      0.60 o
  -2   0   6      128.78      131.96      4.91 o
  -1   0   6       93.88       92.82      4.03 o
   0   0   6       93.87       84.53      4.05 o
   1   0   6        7.67        7.04      0.38 o
   2   0   6       35.19       38.66      1.53 o
   3   0   6       97.64      111.34      5.27 o
   4   0   6       61.32       66.78      5.19 o
   5   0   6       13.96       14.66      1.84 o
   6   0   6       22.09       23.74      3.10 o
  -5   1   6        1.74        1.49      1.25 o
  -4   1   6       17.17       20.54      2.76 o
  -3   1   6       62.80       61.79      2.58 o
  -2   1   6      144.84      133.13      5.07 o
  -1   1   6      116.08      127.84      7.26 o
   0   1   6       99.06       87.78      3.99 o
   1   1   6        5.81        5.86      0.42 o
   2   1   6       18.99      256.47    151.97 o
   3   1   6        9.17        8.07      0.88 o
   4   1   6       57.51       64.53      4.30 o
   5   1   6       22.27       22.98      4.07 o
   6   1   6        4.47        5.78      1.68 o
  -5   2   6       31.88       33.26      3.36 o
  -4   2   6        3.59        3.06      1.43 o
  -3   2   6       35.67       37.27      2.25 o
  -2   2   6       13.73       14.19      1.16 o
  -1   2   6      290.04      303.68      8.15 o
   0   2   6       15.42       17.63      0.75 o
   1   2   6      476.47      473.16     13.45 o
   2   2   6       42.72       49.89      4.40 o
   3   2   6        3.23        2.80      1.11 o
   4   2   6       59.08       26.74      6.16 o
   5   2   6       53.32       49.01      4.43 o
   6   2   6        0.66       -1.58      1.98 o
  -4   3   6        8.42        7.08      1.41 o
  -3   3   6       91.08       86.11      5.71 o
  -2   3   6       67.60       64.66      2.19 o
  -1   3   6       78.07       71.77      2.80 o
   0   3   6      421.55      430.60     11.78 o
   1   3   6      228.22      235.53      8.87 o
   2   3   6       32.07       32.70      1.42 o
   3   3   6      130.88      112.50      7.27 o
   4   3   6        7.08        7.92      1.96 o
   5   3   6       21.99       18.60      1.83 o
   6   3   6        5.56        6.07      1.84 o
  -4   4   6       36.10       11.91      3.55 o
  -3   4   6       10.74        9.99      1.09 o
  -2   4   6       85.39       97.27      4.38 o
  -1   4   6      124.33      125.08      6.88 o
   0   4   6       19.84       19.44      0.82 o
   1   4   6       29.97       28.76      1.65 o
   2   4   6        1.39        1.82      0.43 o
   3   4   6       29.71       20.31      2.04 o
   4   4   6       32.57       30.81      2.15 o
   5   4   6       28.45       28.28      5.05 o
   6   4   6        2.25        4.13      2.03 o
  -3   5   6        4.72        6.53      2.20 o
  -2   5   6        4.51        5.04      1.55 o
  -1   5   6        5.39        7.11      1.65 o
   0   5   6       20.20       20.28      1.56 o
   1   5   6       10.85        8.26      1.37 o
   2   5   6       19.35       17.12      1.62 o
   3   5   6       11.81       10.12      1.02 o
   4   5   6       21.64       25.74      2.66 o
   5   5   6        3.00        3.48      1.69 o
   6   5   6        4.93        1.32      2.45 o
  -2   6   6       11.50       11.93      1.99 o
  -1   6   6        4.59        8.01      1.61 o
   0   6   6        6.54        5.38      1.28 o
   1   6   6        7.34        6.45      1.58 o
   2   6   6       29.57       25.42      2.30 o
   3   6   6        0.77        1.36      1.52 o
   4   6   6        4.41        5.01      1.98 o
   5   6   6        2.03        2.77      2.94 o
   0   7   6       21.44       20.71      4.11 o
   1   7   6        0.24        2.49      1.81 o
   2   7   6        0.68       -0.50      2.70 o
   3   7   6        4.12        5.25      1.93 o
  -3  -6   7        0.64        1.11      2.51 o
  -2  -6   7       12.19        9.60      3.03 o
  -1  -6   7        3.33        4.05      1.62 o
   0  -6   7        1.25        3.47      2.84 o
  -4  -5   7        3.48        5.54      2.37 o
  -3  -5   7        5.72        6.43      3.16 o
  -2  -5   7       13.90       12.79      1.53 o
  -1  -5   7       11.32       12.99      1.87 o
   0  -5   7        3.59        3.24      1.69 o
   1  -5   7       48.69       52.69      4.02 o
   2  -5   7        1.78        0.96      1.94 o
  -5  -4   7        1.74        0.93      1.78 o
  -4  -4   7        1.25        1.36      1.30 o
  -3  -4   7       28.63       29.47      2.93 o
  -2  -4   7       13.33        9.49      0.95 o
  -1  -4   7      163.44      166.54     13.53 o
   0  -4   7       40.28       42.55      2.63 o
   1  -4   7       77.22       77.23      5.23 o
   2  -4   7        3.50        2.33      1.01 o
   3  -4   7       31.11       29.37      3.11 o
  -4  -3   7        5.14        2.74      1.10 o
  -3  -3   7       29.64       34.25      2.48 o
  -2  -3   7        6.40        6.45      0.83 o
  -1  -3   7        0.01        0.42      0.38 o
   0  -3   7       53.88       53.81      2.86 o
   1  -3   7        9.49        7.78      0.71 o
   2  -3   7       49.28       46.05      6.12 o
   3  -3   7        5.96        5.65      1.06 o
   4  -3   7        7.33        5.59      2.14 o
  -6  -2   7        4.16        1.01      1.30 o
  -5  -2   7        9.22       10.63      2.50 o
  -4  -2   7       13.55       14.70      2.19 o
  -3  -2   7      152.94      153.30     13.55 o
  -2  -2   7       25.24       26.81      1.43 o
  -1  -2   7      104.34      107.26      5.20 o
   0  -2   7       35.73       32.53      2.09 o
   1  -2   7       52.28       50.00      2.02 o
   2  -2   7       71.35       78.39      4.88 o
   3  -2   7      178.84      161.28      9.30 o
   4  -2   7       13.62       12.70      1.88 o
   5  -2   7        8.47        8.55      3.75 o
  -6  -1   7        0.58        0.34      1.64 o
  -5  -1   7        4.75        1.39      0.79 o
  -4  -1   7       40.28       31.81      7.73 o
  -3  -1   7       39.56       40.58      2.81 o
  -2  -1   7      396.74      376.28     34.01 o
  -1  -1   7      354.46      379.28     18.85 o
   0  -1   7      154.62      137.76      5.78 o
   1  -1   7       16.52       15.69      0.74 o
   2  -1   7       66.86       68.89      3.49 o
   3  -1   7      218.91      244.75      9.43 o
   4  -1   7       59.60       57.34      4.23 o
   5  -1   7        7.55        6.41      1.57 o
  -6   0   7       16.59       15.95      2.86 o
  -5   0   7       26.06       32.87      4.92 o
  -4   0   7       10.02        7.67      1.09 o
  -3   0   7       71.25       77.25      3.82 o
  -2   0   7        1.54        2.48      0.44 o
  -1   0   7       20.22       20.02      1.30 o
   0   0   7      211.48      169.89      8.82 o
   1   0   7      592.80      589.23     19.30 o
   2   0   7      269.55      276.33     13.07 o
   3   0   7       74.01       69.41      4.82 o
   4   0   7       14.93       13.46      1.69 o
   5   0   7        6.54        8.52      1.53 o
   6   0   7       19.29       20.28      2.95 o
  -5   1   7       12.79       13.34      3.27 o
  -4   1   7       12.90       12.96      2.07 o
  -3   1   7       20.68       21.25      1.23 o
  -2   1   7       22.07       24.41      1.34 o
  -1   1   7      241.24      248.33      8.56 o
   0   1   7       37.27       35.93      1.62 o
   1   1   7      312.28      304.25     11.79 o
   2   1   7      130.51      132.20      5.06 o
   3   1   7      106.98      122.41      8.05 o
   4   1   7       74.59       85.24      6.34 o
   5   1   7        6.46        5.25      1.59 o
   6   1   7        1.36       -0.52      1.48 o
  -5   2   7        0.66        0.94      1.18 o
  -4   2   7       11.92       10.58      1.50 o
  -3   2   7      186.24      202.28      8.20 o
  -2   2   7       24.06       27.41      1.18 o
  -1   2   7      260.56      274.37      7.48 o
   0   2   7       32.66       31.58      1.62 o
   1   2   7      131.10      126.08      4.60 o
   2   2   7        2.82        1.81      0.54 o
   3   2   7       56.49       55.14      3.39 o
   4   2   7       53.89       48.37      6.37 o
   5   2   7        5.17        5.78      1.47 o
   6   2   7        2.08        3.03      1.98 o
  -4   3   7        2.19        2.39      1.26 o
  -3   3   7      102.94      106.11      5.24 o
  -2   3   7      123.05      121.48      4.16 o
  -1   3   7       64.67       59.31      2.42 o
   0   3   7       76.90       78.46      2.43 o
   1   3   7       31.61       33.70      1.36 o
   2   3   7        3.80        4.26      0.46 o
   3   3   7       54.10       57.39      6.47 o
   4   3   7       44.29       52.49      6.12 o
   5   3   7        2.22        2.91      1.20 o
   6   3   7        3.16        4.86      1.92 o
  -4   4   7       20.88       21.27      6.74 o
  -3   4   7        9.77        9.87      1.45 o
  -2   4   7       34.50       36.19      2.09 o
  -1   4   7       21.29       18.81      1.34 o
   0   4   7       66.98       64.23      2.59 o
   1   4   7      161.61      156.98      6.49 o
   2   4   7        6.25        5.74      0.86 o
   3   4   7      412.40      506.76     25.13 o
   4   4   7        0.58       -0.51      0.87 o
   5   4   7        7.68       10.02      1.65 o
   6   4   7        7.98       13.16      2.19 o
  -3   5   7       21.25       26.40      3.69 o
  -2   5   7       18.83       21.46      2.98 o
  -1   5   7        5.76        8.53      1.70 o
   0   5   7       20.11       20.36      1.42 o
   1   5   7       26.69       24.87      1.96 o
   2   5   7       10.82        8.42      1.09 o
   3   5   7       67.20       65.09      3.64 o
   4   5   7       12.37       15.80      1.65 o
   5   5   7        8.32       13.91      3.61 o
  -2   6   7       36.53       33.64      4.52 o
  -1   6   7       14.06       16.91      2.57 o
   0   6   7        7.26       10.24      1.41 o
   1   6   7       31.50       29.74      2.78 o
   2   6   7       16.56       13.11      1.51 o
   3   6   7        2.55        0.73      1.53 o
   4   6   7        1.54       -0.17      1.54 o
   5   6   7        0.19       -0.23      2.88 o
   0   7   7        7.40        4.61      4.25 o
   1   7   7        0.10        1.77      1.82 o
   2   7   7        5.95        5.71      2.46 o
   3   7   7        1.85        2.93      1.81 o
  -2  -6   8        1.92        3.20      2.60 o
  -1  -6   8        0.15        1.66      1.43 o
  -4  -5   8        5.43        6.59      2.25 o
  -3  -5   8        1.26        4.38      1.98 o
  -2  -5   8        4.56        3.26      1.76 o
  -1  -5   8        3.60        4.97      1.17 o
   0  -5   8        9.62        8.20      1.36 o
   1  -5   8       12.92       11.43      1.58 o
   2  -5   8       19.31       17.12      2.77 o
  -5  -4   8        2.92        2.85      1.49 o
  -4  -4   8       14.96       14.90      1.99 o
  -3  -4   8        8.15        6.30      1.50 o
  -2  -4   8       28.72       23.37      2.23 o
  -1  -4   8       12.51        9.65      2.37 o
   0  -4   8        7.30        7.11      0.99 o
   1  -4   8       14.25       14.98      1.29 o
   2  -4   8        4.77        4.42      1.39 o
   3  -4   8       10.21        8.28      1.64 o
  -4  -3   8       58.35       54.68      8.85 o
  -3  -3   8      117.82      120.39      7.22 o
  -2  -3   8       20.95       20.20      1.37 o
  -1  -3   8       14.50       15.57      1.27 o
   0  -3   8       42.43       36.59      2.07 o
   1  -3   8      110.90      105.64      6.64 o
   2  -3   8       15.69       14.75      1.50 o
   3  -3   8        2.64       42.95     16.35 o
   4  -3   8       15.16       14.09      2.74 o
  -5  -2   8       11.41        9.37      2.63 o
  -4  -2   8        1.78        1.29      0.56 o
  -3  -2   8      211.22      269.04     25.01 o
  -2  -2   8       27.72       26.76      1.61 o
  -1  -2   8        4.93        3.79      0.48 o
   0  -2   8       13.93       13.68      0.86 o
   1  -2   8      161.11      170.43      6.40 o
   2  -2   8      118.34      124.41      5.34 o
   3  -2   8      124.22      138.01      9.02 o
   4  -2   8       10.20       11.07      1.68 o
   5  -2   8        4.39        5.39      2.44 o
  -5  -1   8        5.37        5.65      1.63 o
  -4  -1   8       24.87       25.04      2.56 o
  -3  -1   8      116.95      127.77      7.09 o
  -2  -1   8       73.92       91.29      6.34 o
  -1  -1   8       71.25       69.97      4.24 o
   0  -1   8      206.61      198.89     11.28 o
   1  -1   8       88.46       90.47      4.55 o
   2  -1   8       87.89       76.57      3.92 o
   3  -1   8      111.69      102.54      9.37 o
   4  -1   8       11.91        9.33      1.86 o
   5  -1   8       17.37       13.23      2.29 o
  -5   0   8        7.64       11.23      1.83 o
  -4   0   8       43.50       50.94      3.79 o
  -3   0   8        4.49        3.67      0.57 o
  -2   0   8        8.81        9.35      0.80 o
  -1   0   8        4.90        5.18      0.47 o
   0   0   8       62.76       56.62      2.65 o
   1   0   8      274.15      274.53     10.02 o
   2   0   8       94.56      100.57      3.58 o
   3   0   8       89.06       84.39      7.62 o
   4   0   8        5.41        5.14      1.35 o
   5   0   8        3.33        2.45      1.42 o
   6   0   8       23.30       22.76      3.91 o
  -5   1   8        3.52        4.63      2.08 o
  -4   1   8        6.56        9.17      1.18 o
  -3   1   8       27.44       25.36      1.58 o
  -2   1   8       58.23       61.35      4.32 o
  -1   1   8      131.20      130.05      5.83 o
   0   1   8       93.79       87.74      3.47 o
   1   1   8        0.81        0.35      0.34 o
   2   1   8       37.01       36.57      1.66 o
   3   1   8       89.47       93.61      6.39 o
   4   1   8       14.37       15.34      1.80 o
   5   1   8       27.17       27.66      3.10 o
   6   1   8        3.30       13.48     22.14 o
  -5   2   8       27.06       27.33      5.28 o
  -4   2   8       75.33       72.00      5.46 o
  -3   2   8       67.63       64.91      2.85 o
  -2   2   8        5.37        5.12      0.67 o
  -1   2   8       97.63       98.17      3.10 o
   0   2   8       16.91       16.11      1.04 o
   1   2   8       49.75       47.60      1.82 o
   2   2   8       97.08      101.08      3.33 o
   3   2   8       20.38       22.75      1.63 o
   4   2   8       21.72       19.88      2.03 o
   5   2   8        5.49        6.45      1.52 o
   6   2   8        0.64        3.22      2.57 o
  -4   3   8        5.13        5.28      3.56 o
  -3   3   8       24.32       23.33      2.03 o
  -2   3   8       65.63       68.33      2.73 o
  -1   3   8       42.21       41.26      1.71 o
   0   3   8       91.73       93.24      4.56 o
   1   3   8       34.91       33.45      1.52 o
   2   3   8       66.00       67.06      2.44 o
   3   3   8      185.68      203.73     10.74 o
   4   3   8      129.22      153.82     11.07 o
   5   3   8       89.41      105.90      7.96 o
   6   3   8        7.42        8.30      2.28 o
  -4   4   8        3.77        4.07      2.05 o
  -3   4   8        2.22        1.42      1.24 o
  -2   4   8       79.09       80.57      4.99 o
  -1   4   8       49.96       49.89      2.70 o
   0   4   8       63.77       63.29      3.49 o
   1   4   8       74.37       64.77      2.80 o
   2   4   8        7.97        7.09      0.62 o
   3   4   8       61.99       58.67      3.35 o
   4   4   8       11.07       15.24      1.82 o
   5   4   8        0.19       -0.93      1.44 o
   6   4   8        0.39        0.43      1.89 o
  -3   5   8       16.51       17.52      6.16 o
  -2   5   8        9.81       18.41      4.35 o
  -1   5   8       13.21       13.10      2.11 o
   0   5   8       36.64       31.36      2.53 o
   1   5   8       48.01       43.87      2.57 o
   2   5   8        3.92        3.76      0.87 o
   3   5   8       50.78       46.82      3.08 o
   4   5   8        0.66       -1.60      1.15 o
   5   5   8        9.03        9.35      2.24 o
  -1   6   8        6.35        9.44      1.88 o
   0   6   8        0.08        0.42      1.53 o
   1   6   8        3.06        3.38      0.97 o
   2   6   8        2.00        1.63      1.13 o
   3   6   8       10.98       11.66      1.90 o
   4   6   8       11.66       13.64      2.26 o
   1   7   8        4.09        7.20      2.49 o
   2   7   8        3.59        6.36      2.21 o
   3   7   8        4.47        6.17      1.98 o
  -3  -5   9        2.03       -0.49      2.47 o
  -2  -5   9        2.55        2.34      1.96 o
  -1  -5   9        1.74        1.37      1.25 o
   0  -5   9        3.75        5.76      1.55 o
   1  -5   9        3.92        6.14      1.61 o
  -4  -4   9       15.25       12.97      1.99 o
  -3  -4   9        2.91        3.90      1.48 o
  -2  -4   9       39.32       36.34      3.78 o
  -1  -4   9        6.21        5.55      1.03 o
   0  -4   9        1.41        1.44      0.94 o
   1  -4   9        1.54        2.68      1.42 o
   2  -4   9        4.12        4.58      1.60 o
   3  -4   9        6.86        3.66      1.70 o
  -5  -3   9        8.41       11.19      3.32 o
  -4  -3   9       14.19       14.44      1.96 o
  -3  -3   9       39.83       42.97      3.11 o
  -2  -3   9       16.21       15.17      1.22 o
  -1  -3   9       30.32       24.94      1.68 o
   0  -3   9       41.79       37.85      2.23 o
   1  -3   9      108.68       98.02      7.21 o
   2  -3   9       30.61       27.28      3.78 o
   3  -3   9       11.56        7.73      1.71 o
   4  -3   9       16.88       15.15      2.30 o
  -5  -2   9        5.36        5.24      1.99 o
  -4  -2   9       34.09       39.58      4.29 o
  -3  -2   9       29.42       31.78      2.63 o
  -2  -2   9        8.10        7.37      0.94 o
  -1  -2   9       57.43       65.05      5.48 o
   0  -2   9      172.76      182.04      9.16 o
   1  -2   9       50.22       47.93      2.26 o
   2  -2   9      343.22      345.51     18.58 o
   3  -2   9       36.72       28.96      4.60 o
   4  -2   9       38.11       33.65      3.99 o
   5  -2   9       24.15       22.52      2.94 o
  -5  -1   9        2.05        1.82      2.10 o
  -4  -1   9       19.76       21.74      2.32 o
  -3  -1   9      118.10      134.09      9.17 o
  -2  -1   9       22.93       25.55      1.97 o
  -1  -1   9       39.17       37.76      2.62 o
   0  -1   9        4.54        5.23      0.55 o
   1  -1   9      107.59      110.05      4.91 o
   2  -1   9      243.19      261.52     15.24 o
   3  -1   9       54.97       48.51      4.67 o
   4  -1   9        6.66        5.16      1.28 o
   5  -1   9        9.46        9.04      2.05 o
  -5   0   9        2.81        4.20      1.62 o
  -4   0   9        5.46        5.66      1.11 o
  -3   0   9       55.04       59.01      3.85 o
  -2   0   9      127.30      142.75      9.54 o
  -1   0   9       49.36       46.97      3.73 o
   0   0   9       42.69       37.75      1.97 o
   1   0   9       10.95       13.59      1.01 o
   2   0   9       58.10       58.83      2.68 o
   3   0   9       26.87       26.08      2.81 o
   4   0   9       10.42        9.15      1.69 o
   5   0   9        4.49        4.00      1.80 o
  -5   1   9        2.47        2.61      1.64 o
  -4   1   9       22.50       27.12      2.08 o
  -3   1   9        3.31        3.86      0.77 o
  -2   1   9      107.28      106.34      5.25 o
  -1   1   9       34.44       36.18      1.90 o
   0   1   9       74.89       71.83      2.77 o
   1   1   9       47.69       49.67      2.79 o
   2   1   9       38.76       35.69      1.81 o
   3   1   9       10.07       10.85      2.53 o
   4   1   9       38.77       41.05      3.83 o
   5   1   9        0.49       -1.95      1.93 o
   6   1   9        0.53        1.56      2.50 o
  -5   2   9        3.02        7.45      2.75 o
  -4   2   9       33.42       34.10      2.89 o
  -3   2   9       23.84       23.87      1.68 o
  -2   2   9        5.35        4.76      0.88 o
  -1   2   9       37.09       31.74      2.14 o
   0   2   9        6.64        8.20      0.80 o
   1   2   9        7.21        6.98      0.55 o
   2   2   9       30.36       35.48      1.41 o
   3   2   9       27.70       25.13      1.63 o
   4   2   9       20.48       17.17      1.82 o
   5   2   9        7.60       10.68      2.37 o
   6   2   9        7.77        8.48      2.61 o
  -4   3   9        8.23       11.00      2.26 o
  -3   3   9       38.83       37.20      3.59 o
  -2   3   9       11.87       10.22      0.96 o
  -1   3   9        6.05        5.35      0.51 o
   0   3   9        1.85        2.18      0.57 o
   1   3   9        1.81        2.10      0.39 o
   2   3   9       91.59       83.13      2.96 o
   3   3   9       62.33       56.36      2.99 o
   4   3   9        5.02        4.79      1.32 o
   5   3   9        5.98        8.40      1.68 o
   6   3   9        1.33        4.48      2.02 o
  -3   4   9        0.51        0.15      1.29 o
  -2   4   9       31.63       32.15      2.91 o
  -1   4   9       49.24       41.62      3.32 o
   0   4   9      257.67      260.86     13.05 o
   1   4   9       77.83       76.08      3.17 o
   2   4   9      179.18      173.48      7.92 o
   3   4   9       27.27       28.63      1.98 o
   4   4   9        6.96        8.85      1.32 o
   5   4   9        0.12       -0.13      1.31 o
   6   4   9        4.83        8.66      2.18 o
  -2   5   9       30.52       31.07      3.43 o
  -1   5   9        2.63        2.71      1.09 o
   0   5   9       21.32       15.91      1.48 o
   1   5   9       40.22       31.59      2.26 o
   2   5   9        5.21        4.12      1.01 o
   3   5   9        3.98        3.84      1.02 o
   4   5   9        0.64        1.95      1.29 o
   5   5   9        8.45        9.51      1.99 o
  -1   6   9        5.16        6.50      1.90 o
   0   6   9       18.77       14.65      2.01 o
   1   6   9        9.60        8.69      1.75 o
   2   6   9        1.64        2.26      1.54 o
   3   6   9        7.50        6.71      1.59 o
   4   6   9        0.45       -0.45      1.62 o
   2   7   9        2.27        6.02      4.22 o
  -3  -5  10        3.07        2.32      2.22 o
  -2  -5  10       25.08       19.65      4.56 o
  -1  -5  10        0.41        0.41      1.25 o
   0  -5  10        0.47       -0.28      1.16 o
   1  -5  10        9.83        6.92      1.75 o
  -4  -4  10       26.63       25.08      2.83 o
  -3  -4  10        0.28        0.39      1.50 o
  -2  -4  10        4.16        3.98      1.67 o
  -1  -4  10       16.78       16.08      1.75 o
   0  -4  10       10.52       12.32      1.66 o
   1  -4  10        0.56        0.21      1.03 o
   2  -4  10        3.86        3.17      1.56 o
   3  -4  10       14.48       16.60      5.36 o
  -5  -3  10        0.52        1.31      1.49 o
  -4  -3  10       49.99       50.82      5.03 o
  -3  -3  10       16.73       14.86      1.48 o
  -2  -3  10        2.34        2.96      0.64 o
  -1  -3  10       36.25       35.19      3.29 o
   0  -3  10       56.69       59.06      4.09 o
   1  -3  10       20.02       19.99      1.70 o
   2  -3  10       27.90       28.67      2.54 o
   3  -3  10       25.04       18.68      2.67 o
   4  -3  10        8.79        7.90      2.18 o
  -5  -2  10        3.78        7.16      2.11 o
  -4  -2  10       25.15       26.39      2.81 o
  -3  -2  10        8.89        7.16      1.10 o
  -2  -2  10       26.03       29.21      2.34 o
  -1  -2  10       11.11       12.07      1.26 o
   0  -2  10       38.81       42.80      2.81 o
   1  -2  10       92.41       86.66      5.21 o
   2  -2  10      126.96      153.78     11.25 o
   3  -2  10        5.05        4.01      1.18 o
   4  -2  10        2.41        2.09      1.62 o
  -5  -1  10        2.56        2.77      1.29 o
  -4  -1  10       18.71       20.10      2.00 o
  -3  -1  10        0.68        4.64      1.29 o
  -2  -1  10       39.43       41.72      2.93 o
  -1  -1  10       28.34       29.80      2.40 o
   0  -1  10      107.53      121.41      7.68 o
   1  -1  10       81.70       83.56      4.09 o
   2  -1  10       11.65       11.06      1.29 o
   3  -1  10        4.54        5.61      1.13 o
   4  -1  10       11.75       10.33      1.63 o
   5  -1  10        2.39        1.75      1.84 o
  -5   0  10        7.80        5.88      1.45 o
  -4   0  10        8.36       13.01      1.46 o
  -3   0  10       74.90       93.11      7.96 o
  -2   0  10       94.03      112.14      8.07 o
  -1   0  10       34.36       31.82      1.85 o
   0   0  10      238.15      242.50     11.42 o
   1   0  10        1.32        1.06      0.49 o
   2   0  10        3.89        3.18      0.66 o
   3   0  10        8.06        6.20      1.15 o
   4   0  10       32.84       30.81      3.07 o
   5   0  10       14.78       15.68      2.55 o
  -5   1  10       38.78       50.85      4.75 o
  -4   1  10      113.65      136.83      9.29 o
  -3   1  10       11.46       13.73      1.32 o
  -2   1  10       88.14       96.02      6.67 o
  -1   1  10       76.90       77.42      6.75 o
   0   1  10      157.97      147.76     11.05 o
   1   1  10       24.99       22.45      1.27 o
   2   1  10       93.68       94.92      4.51 o
   3   1  10       50.37       51.43      4.20 o
   4   1  10        9.96        9.24      1.49 o
   5   1  10        0.94        4.05      2.27 o
   6   1  10       32.72       37.05      6.80 o
  -4   2  10       46.25       55.33      5.38 o
  -3   2  10       14.63       13.60      1.17 o
  -2   2  10       26.44       24.96      1.64 o
  -1   2  10        1.57        0.76      0.40 o
   0   2  10       79.12       79.67      4.50 o
   1   2  10       80.78       88.61      5.27 o
   2   2  10      154.51      152.66      6.65 o
   3   2  10        3.07        3.25      0.84 o
   4   2  10       43.98       34.61      3.58 o
   5   2  10       10.23        6.97      2.59 o
   6   2  10        4.95        4.44      2.40 o
  -4   3  10       16.93       18.67      2.43 o
  -3   3  10       32.61       31.47      2.82 o
  -2   3  10        9.39        9.20      1.52 o
  -1   3  10       22.80       22.16      1.81 o
   0   3  10        7.04        5.46      0.89 o
   1   3  10       14.62       17.01      1.27 o
   2   3  10      411.09      426.21     12.27 o
   3   3  10       44.97       43.86      2.85 o
   4   3  10       32.98       41.39      3.24 o
   5   3  10       19.92       20.80      2.46 o
   6   3  10        1.20        2.78      2.08 o
  -3   4  10       13.32        9.90      1.77 o
  -2   4  10       15.51       19.19      1.95 o
  -1   4  10       11.70       11.33      1.53 o
   0   4  10        1.65        1.55      0.93 o
   1   4  10        7.51        6.81      0.65 o
   2   4  10      111.38      104.23      4.85 o
   3   4  10       15.63       15.27      1.13 o
   4   4  10        4.02        3.36      1.18 o
   5   4  10        8.64        9.27      1.63 o
  -2   5  10        2.01        0.84      1.26 o
  -1   5  10       10.54       10.05      1.56 o
   0   5  10        0.85        1.82      0.96 o
   1   5  10       57.10       46.40      2.94 o
   2   5  10        0.03        1.65      0.80 o
   3   5  10       17.76       17.39      1.73 o
   4   5  10        2.11        1.99      1.09 o
   5   5  10        2.29        2.91      2.54 o
  -1   6  10        7.47        9.37      2.12 o
   0   6  10        6.78        9.03      2.11 o
   1   6  10        2.87        2.37      1.22 o
   2   6  10       13.23       13.97      1.85 o
   3   6  10        8.45       10.95      2.20 o
   4   6  10        2.35        1.65      2.14 o
  -2  -5  11        3.43        2.53      2.21 o
  -1  -5  11        1.66        2.63      1.72 o
   0  -5  11        1.98        3.45      1.33 o
  -4  -4  11        6.80        1.58      4.98 o
  -3  -4  11        7.07        9.70      2.31 o
  -2  -4  11       13.28       13.39      2.71 o
  -1  -4  11        7.35        7.65      1.18 o
   0  -4  11        2.01        2.62      1.09 o
   1  -4  11       17.31       16.89      2.18 o
   2  -4  11       20.57       17.81      2.41 o
  -4  -3  11        8.16        7.13      1.78 o
  -3  -3  11        8.98       16.67      4.04 o
  -2  -3  11        0.08        0.50      0.78 o
  -1  -3  11        1.48        2.31      0.80 o
   0  -3  11        1.92        2.35      0.90 o
   1  -3  11      136.99      166.36     16.46 o
   2  -3  11       28.01       32.42      3.04 o
   3  -3  11       34.67       39.09      4.26 o
  -5  -2  11        4.72        8.51      2.12 o
  -4  -2  11        2.89        4.03      1.33 o
  -3  -2  11        3.25        2.86      0.96 o
  -2  -2  11        8.99       10.52      1.28 o
  -1  -2  11       35.56       29.65      2.80 o
   0  -2  11       56.29       60.61      3.78 o
   1  -2  11      116.51      115.48      9.39 o
   2  -2  11       28.57       29.78      2.74 o
   3  -2  11       15.08       18.53      2.68 o
   4  -2  11        0.48        4.14      2.09 o
  -5  -1  11        1.47        1.84      1.59 o
  -4  -1  11       11.53       11.41      1.74 o
  -3  -1  11        8.90        9.49      1.25 o
  -2  -1  11        4.08        4.49      0.81 o
  -1  -1  11       16.64       15.81      1.88 o
   0  -1  11      100.67      115.70      6.15 o
   1  -1  11      183.10      201.18      8.76 o
   2  -1  11      103.94       94.59      7.64 o
   3  -1  11       20.95       18.40      2.58 o
   4  -1  11        7.41        7.50      1.64 o
   5  -1  11       29.70       33.92      3.46 o
  -5   0  11       10.40       12.23      2.03 o
  -4   0  11       39.34       42.18      3.47 o
  -3   0  11      100.55      123.20      9.58 o
  -2   0  11       64.20       65.85      5.75 o
  -1   0  11       19.95       18.50      1.30 o
   0   0  11       56.68       63.92      3.69 o
   1   0  11       12.42       13.51      1.24 o
   2   0  11       18.07       16.19      1.33 o
   3   0  11        7.10        7.52      1.31 o
   4   0  11        3.24        4.07      1.70 o
   5   0  11        4.61        3.81      2.47 o
  -4   1  11        3.96        3.18      1.34 o
  -3   1  11       10.19        8.47      1.06 o
  -2   1  11       30.51       28.34      2.98 o
  -1   1  11       12.95       13.21      0.71 o
   0   1  11        4.09        3.69      0.47 o
   1   1  11        7.83        6.87      0.96 o
   2   1  11       40.51       39.65      2.27 o
   3   1  11       31.48       26.31      2.43 o
   4   1  11       10.65       10.40      1.97 o
   5   1  11        4.33        6.09      1.89 o
  -4   2  11        8.13        3.40      1.96 o
  -3   2  11        7.79        6.97      1.21 o
  -2   2  11       38.19       35.66      2.58 o
  -1   2  11       15.59       15.88      1.42 o
   0   2  11       43.07       43.81      3.66 o
   1   2  11       11.33       11.38      1.32 o
   2   2  11        7.88        8.18      0.74 o
   3   2  11      130.67      118.71      9.25 o
   4   2  11       11.58       10.23      1.60 o
   5   2  11        8.27        6.39      1.93 o
  -4   3  11        1.55        2.98      1.83 o
  -3   3  11       29.17       26.82      3.85 o
  -2   3  11        9.13        9.49      1.59 o
  -1   3  11       10.90       11.16      1.15 o
   0   3  11       16.57       13.03      2.29 o
   1   3  11      115.83      113.13      7.21 o
   2   3  11       87.05       77.93      4.11 o
   3   3  11       14.57        9.64      1.30 o
   4   3  11       11.77       15.44      1.80 o
   5   3  11        1.30        2.41      1.71 o
  -3   4  11        2.12        2.91      3.08 o
  -2   4  11        4.45        6.99      1.52 o
  -1   4  11       16.96       16.25      1.89 o
   0   4  11       33.96       28.42      2.62 o
   1   4  11        7.00        7.64      0.84 o
   2   4  11        0.38        0.62      0.67 o
   3   4  11       14.42       15.78      1.45 o
   4   4  11        8.02        6.82      2.70 o
   5   4  11       23.66       27.62      2.83 o
  -2   5  11        0.13       -0.50      1.52 o
  -1   5  11       26.61       25.88      2.37 o
   0   5  11       29.59       21.85      2.02 o
   1   5  11       30.58       28.28      2.25 o
   2   5  11        4.98        5.88      1.56 o
   3   5  11        4.53        3.26      1.38 o
   4   5  11        5.38        2.26      1.45 o
   5   5  11        2.71        4.45      2.27 o
   0   6  11       27.97       27.08      2.69 o
   1   6  11        7.71        7.93      1.38 o
   2   6  11       10.26       10.75      1.76 o
   3   6  11        1.87       -0.52      1.96 o
   4   6  11        5.85        6.42      2.51 o
  -3  -4  12        4.46        1.77      4.26 o
  -2  -4  12        3.92        2.95      2.11 o
  -1  -4  12        0.33       -1.08      1.23 o
   0  -4  12        0.45        0.57      1.28 o
   1  -4  12       17.36       12.73      2.22 o
   2  -4  12        2.80        2.22      1.83 o
  -4  -3  12        0.40        3.59      1.63 o
  -3  -3  12        6.92        7.73      1.88 o
  -2  -3  12        4.41        4.03      1.18 o
  -1  -3  12       20.00       23.02      1.77 o
   0  -3  12        3.48        4.03      1.04 o
   1  -3  12       61.07       63.37      5.99 o
   2  -3  12       10.09        9.61      1.79 o
   3  -3  12       21.48       20.25      3.21 o
  -4  -2  12       21.90       21.22      2.31 o
  -3  -2  12        5.46        5.54      1.16 o
  -2  -2  12        1.19        2.68      0.92 o
  -1  -2  12       25.56       27.59      2.36 o
   0  -2  12        8.22        7.64      0.94 o
   1  -2  12       60.35       61.62      4.70 o
   2  -2  12       30.09       34.86      3.69 o
   3  -2  12        1.40        3.48      1.60 o
   4  -2  12        3.25        2.85      1.99 o
  -4  -1  12        3.94        4.12      1.80 o
  -3  -1  12        7.95        5.86      1.18 o
  -2  -1  12       35.61       37.85      3.18 o
  -1  -1  12        4.75        3.95      0.80 o
   0  -1  12       84.49       97.90      5.31 o
   1  -1  12       86.24       87.13      5.26 o
   2  -1  12       55.15       60.68      3.99 o
   3  -1  12       18.65       21.53      2.86 o
   4  -1  12       24.29       20.86      4.16 o
  -4   0  12       10.97       12.47      1.96 o
  -3   0  12        6.21        7.50      2.95 o
  -2   0  12       22.72       18.68      1.65 o
  -1   0  12       45.64       34.09      3.62 o
   0   0  12       52.68       64.77      4.04 o
   1   0  12        0.84        1.78      0.57 o
   2   0  12       16.48       18.44      1.64 o
   3   0  12       31.08       25.49      2.86 o
   4   0  12        4.62        4.73      1.78 o
   5   0  12        8.66        8.69      2.37 o
  -4   1  12       11.54       11.77      1.67 o
  -3   1  12        3.61        3.07      1.17 o
  -2   1  12       32.59       40.31      3.48 o
  -1   1  12        8.67        8.69      1.04 o
   0   1  12        3.39        3.26      0.61 o
   1   1  12       20.87       22.34      1.83 o
   2   1  12        1.19        0.96      0.57 o
   3   1  12       75.72       54.19      4.56 o
   4   1  12       24.57       25.74      3.16 o
   5   1  12        7.45       10.35      2.31 o
  -4   2  12       14.64       11.21      2.54 o
  -3   2  12        6.05        4.08      1.31 o
  -2   2  12        6.18        6.29      1.98 o
  -1   2  12       48.53       51.79      3.54 o
   0   2  12        2.76        3.15      1.22 o
   1   2  12      162.88      184.39     13.79 o
   2   2  12       51.07       45.85      2.71 o
   3   2  12       16.48       10.76      1.40 o
   4   2  12        6.30        8.29      1.66 o
   5   2  12        0.59       -0.11      1.70 o
  -3   3  12        9.83       12.12      1.93 o
  -2   3  12       35.25       30.50      4.27 o
  -1   3  12       59.76       67.17      4.39 o
   0   3  12       14.73       12.59      2.82 o
   1   3  12      228.96      255.80     20.91 o
   2   3  12       25.23       26.21      1.37 o
   3   3  12       27.19       24.88      2.07 o
   4   3  12        7.57       10.16      1.44 o
   5   3  12        7.96        4.77      1.85 o
  -3   4  12       20.83       19.35      3.07 o
  -2   4  12        1.10        2.14      1.56 o
  -1   4  12       10.24        9.52      1.69 o
   0   4  12       31.24       25.71      2.52 o
   1   4  12        6.77        6.10      0.83 o
   2   4  12       11.19        9.59      1.02 o
   3   4  12        0.39       -0.44      1.05 o
   4   4  12        7.81        8.70      1.61 o
   5   4  12       28.66       34.95      3.30 o
  -2   5  12        8.77        4.50      2.02 o
  -1   5  12        6.38        6.50      1.90 o
   0   5  12       14.78       11.73      1.97 o
   1   5  12        4.11        2.52      1.09 o
   2   5  12        7.01        5.80      1.15 o
   3   5  12        1.71        1.52      1.43 o
   4   5  12        4.17        5.24      2.06 o
   0   6  12        5.40        2.22      1.44 o
   1   6  12        7.34        6.49      1.44 o
   2   6  12        4.87        7.27      1.69 o
   3   6  12        3.83        9.04      5.04 o
  -2  -4  13        2.53        5.83      2.16 o
  -1  -4  13        8.57        9.47      3.04 o
   0  -4  13        7.47        6.73      1.50 o
   1  -4  13        8.50        4.70      1.83 o
  -3  -3  13        1.98        1.77      2.28 o
  -2  -3  13        5.88        5.24      1.36 o
  -1  -3  13        9.89       11.28      1.20 o
   0  -3  13       50.69       57.35      3.80 o
   1  -3  13       96.97      115.08      9.70 o
   2  -3  13        0.14        3.32      1.64 o
  -4  -2  13        3.35        4.09      2.12 o
  -3  -2  13       14.08       16.24      2.14 o
  -2  -2  13       22.86       18.21      1.87 o
  -1  -2  13       39.24       35.65      3.23 o
   0  -2  13        0.84        0.30      0.88 o
   1  -2  13       18.92       18.91      2.03 o
   2  -2  13       16.90       14.42      2.84 o
   3  -2  13        1.56        2.17      1.87 o
  -4  -1  13        4.33        6.38      1.64 o
  -3  -1  13        9.17        9.33      1.65 o
  -2  -1  13       17.57       16.67      1.59 o
  -1  -1  13       41.62       34.15      3.12 o
   0  -1  13       25.58       24.75      1.58 o
   1  -1  13       23.96       20.81      2.02 o
   2  -1  13        4.08        4.23      1.15 o
   3  -1  13        7.86        7.40      1.72 o
   4  -1  13       20.10       19.84      3.39 o
  -4   0  13        5.15        2.21      1.68 o
  -3   0  13       46.95       52.58      4.18 o
  -2   0  13        7.51        8.49      1.42 o
  -1   0  13        5.68        5.96      1.17 o
   0   0  13        1.30        0.86      0.77 o
   1   0  13       22.90       20.15      1.64 o
   2   0  13       35.14       36.59      2.87 o
   3   0  13        0.73        1.65      1.35 o
   4   0  13       13.31       13.12      2.50 o
   5   0  13       15.87       20.71      5.66 o
  -4   1  13        6.28       15.99      3.22 o
  -3   1  13       23.07       23.00      2.59 o
  -2   1  13        6.98        5.04      1.18 o
  -1   1  13        5.56        6.14      1.16 o
   0   1  13       69.72       77.78      5.64 o
   1   1  13        5.91        5.68      0.91 o
   2   1  13       13.13       12.36      1.42 o
   3   1  13        2.33        3.01      1.13 o
   4   1  13        0.94        1.33      1.84 o
   5   1  13        0.39        2.51      2.02 o
  -4   2  13       19.33       26.27      3.20 o
  -3   2  13       19.78       21.57      2.65 o
  -2   2  13       53.39       57.87      7.14 o
  -1   2  13       67.66       72.43      5.81 o
   0   2  13       73.28       76.83      6.60 o
   1   2  13      203.15      243.66     20.85 o
   2   2  13       48.16       46.42      2.91 o
   3   2  13       11.17        9.94      1.52 o
   4   2  13        0.30        1.37      1.81 o
   5   2  13        0.99        1.36      2.17 o
  -3   3  13       22.03       16.93      2.76 o
  -2   3  13       15.58       16.06      2.31 o
  -1   3  13        5.05        4.51      1.25 o
   0   3  13        9.60       11.45      1.46 o
   1   3  13       34.84       32.47      2.78 o
   2   3  13       16.61       16.18      1.78 o
   3   3  13        6.28        8.66      1.99 o
   4   3  13        2.05        3.72      1.36 o
   5   3  13        2.46        4.28      1.87 o
  -2   4  13        5.83        7.13      1.85 o
  -1   4  13       10.87       10.41      1.88 o
   0   4  13        0.47        1.44      1.40 o
   1   4  13        6.12        5.79      1.49 o
   2   4  13       14.97       12.89      1.25 o
   3   4  13        5.06        3.85      1.39 o
   4   4  13        5.06        5.07      1.44 o
   5   4  13        3.59        5.96      1.85 o
  -1   5  13        0.69        2.57      1.69 o
   0   5  13       16.66       12.77      2.06 o
   1   5  13        3.52        2.63      1.28 o
   2   5  13       13.63       12.57      1.59 o
   3   5  13        1.26        3.35      1.56 o
   4   5  13        4.76        4.03      1.75 o
   1   6  13        6.20        4.99      1.40 o
   2   6  13       13.91        9.66      2.56 o
  -1  -4  14        0.43        1.43      5.37 o
  -3  -3  14        4.89        6.62      2.27 o
  -2  -3  14        7.66        7.15      2.39 o
  -1  -3  14        0.27        0.28      1.19 o
   0  -3  14       37.55       43.07      3.12 o
   1  -3  14        8.21       11.49      2.08 o
   2  -3  14       13.60       12.75      2.47 o
  -3  -2  14       10.92       10.85      2.64 o
  -2  -2  14        9.92        9.25      2.44 o
  -1  -2  14       14.62       14.21      1.82 o
   0  -2  14        5.62        6.31      1.06 o
   1  -2  14        4.14        3.09      1.84 o
   2  -2  14       10.07        7.42      2.11 o
   3  -2  14        0.58        0.14      1.92 o
  -4  -1  14        8.77        8.69      1.83 o
  -3  -1  14        0.11        0.11      1.47 o
  -2  -1  14        1.48        1.76      1.36 o
  -1  -1  14       26.90       24.28      2.71 o
   0  -1  14        4.83        8.90      1.16 o
   1  -1  14       30.44       36.30      3.12 o
   2  -1  14        6.73       10.21      3.69 o
   3  -1  14        2.07        3.05      1.71 o
   4  -1  14       32.79       37.32      5.01 o
  -4   0  14        0.08        0.99      1.68 o
  -3   0  14        5.05        3.11      1.43 o
  -2   0  14        0.58        0.49      1.23 o
  -1   0  14        6.52        7.75      1.35 o
   0   0  14       34.12       37.67      3.11 o
   1   0  14       44.07       39.52      3.73 o
   2   0  14      126.88      133.16      9.21 o
   3   0  14        2.27        2.66      1.61 o
   4   0  14        7.31        3.99      2.17 o
  -4   1  14        8.14        8.27      2.65 o
  -3   1  14       18.09       18.89      2.23 o
  -2   1  14        9.45        9.18      1.99 o
  -1   1  14        2.16        2.16      1.09 o
   0   1  14       10.33       10.28      1.45 o
   1   1  14        7.68        6.53      1.96 o
   2   1  14       73.34       70.13      5.64 o
   3   1  14       10.24       10.68      1.93 o
   4   1  14        7.94        6.91      1.85 o
  -3   2  14       10.83       11.12      1.99 o
  -2   2  14        1.51        2.62      2.31 o
  -1   2  14        3.89        3.21      1.25 o
   0   2  14       88.87      107.06      8.87 o
   1   2  14       52.94       55.61      5.05 o
   2   2  14       49.53       51.64      4.07 o
   3   2  14        1.97        1.51      1.22 o
   4   2  14        1.60        3.39      1.56 o
   5   2  14        5.19        5.78      2.44 o
  -3   3  14        3.12        3.41      2.54 o
  -2   3  14        1.43        2.96      1.78 o
  -1   3  14       15.76       15.22      2.79 o
   0   3  14        8.78        8.94      1.51 o
   1   3  14        0.38        0.32      1.19 o
   2   3  14       23.57       21.16      2.44 o
   3   3  14        0.61        0.89      1.32 o
   4   3  14        2.83        2.77      1.46 o
   5   3  14        1.82        0.95      3.35 o
  -2   4  14        9.43        7.59      2.11 o
  -1   4  14        3.33       -0.07      2.62 o
   0   4  14        1.67        3.02      1.89 o
   1   4  14       13.08       12.01      1.48 o
   2   4  14        8.61        8.72      1.41 o
   3   4  14        2.65        3.87      1.33 o
   4   4  14       26.42       30.01      3.04 o
  -1   5  14        3.54        5.55      1.83 o
   0   5  14        3.83        4.75      1.82 o
   1   5  14        0.27        1.94      1.31 o
   2   5  14        7.03        6.10      1.76 o
   3   5  14        0.58        1.05      2.10 o
  -2  -3  15        8.12        8.46      2.39 o
  -1  -3  15        0.50        0.70      2.27 o
   0  -3  15       34.46       38.62      3.03 o
   1  -3  15        5.31        8.66      2.13 o
  -3  -2  15        0.53        1.78      1.84 o
  -2  -2  15        2.49        0.79      1.76 o
  -1  -2  15        4.38        2.62      1.62 o
   0  -2  15        1.74        0.23      1.37 o
   1  -2  15        1.14        2.19      1.36 o
   2  -2  15        3.37        1.48      2.07 o
  -3  -1  15        3.56        5.37      1.65 o
  -2  -1  15        5.27        5.90      1.53 o
  -1  -1  15        0.07       -1.12      1.31 o
   0  -1  15        0.89        1.48      1.10 o
   1  -1  15        1.33        2.18      1.22 o
   2  -1  15       15.05       14.30      1.93 o
   3  -1  15        0.46       -1.85      2.09 o
  -3   0  15        3.55        4.54      1.93 o
  -2   0  15        8.16       10.45      1.72 o
  -1   0  15        0.11        2.02      1.52 o
   0   0  15       14.38       15.78      2.32 o
   1   0  15       53.29       53.89      4.68 o
   2   0  15        7.56        9.00      1.52 o
   3   0  15        0.69        2.18      1.69 o
   4   0  15       20.36       21.81      3.03 o
  -3   1  15       15.65       14.58      2.08 o
  -2   1  15        1.19        0.69      1.40 o
  -1   1  15       60.78       76.91      7.34 o
   0   1  15      138.66      175.98     13.33 o
   1   1  15       26.93       30.38      2.94 o
   2   1  15       10.81       10.22      1.45 o
   3   1  15        1.50        0.99      1.37 o
   4   1  15        6.68        8.40      1.91 o
  -3   2  15       20.49       21.03      3.05 o
  -2   2  15       16.55       22.21      2.96 o
  -1   2  15        0.90        1.17      1.28 o
   0   2  15       87.55      112.74      7.69 o
   1   2  15        9.08        9.43      1.55 o
   2   2  15       43.93       53.51      4.62 o
   3   2  15        3.23        3.48      1.73 o
   4   2  15       16.48        8.15      3.44 o
  -2   3  15       34.75       43.83      4.71 o
  -1   3  15        8.88       11.16      2.28 o
   0   3  15       31.57       34.62      5.42 o
   1   3  15       10.78       11.73      2.18 o
   2   3  15        0.57        0.86      1.19 o
   3   3  15        0.94        1.20      1.43 o
   4   3  15        3.87        7.60      1.74 o
  -1   4  15        5.36        4.45      2.11 o
   0   4  15        0.65        2.71      1.73 o
   1   4  15        8.20       12.52      1.76 o
   2   4  15        8.43        7.57      1.71 o
   3   4  15        7.22        5.52      1.55 o
   4   4  15        9.40       11.69      2.02 o
   0   5  15        1.50        0.17      2.00 o
   1   5  15        6.77        5.70      2.13 o
   2   5  15        9.63        6.15      2.23 o
   3   5  15        5.95        6.72      2.08 o
  -2  -2  16        3.21        4.79      1.73 o
  -1  -2  16        6.00        6.17      1.63 o
   0  -2  16        5.34        7.19      2.47 o
   1  -2  16       12.29       11.04      1.90 o
   2  -2  16        3.34        6.76      2.41 o
  -3  -1  16        5.86        5.30      1.79 o
  -2  -1  16        6.07        4.66      1.72 o
  -1  -1  16        1.24        2.38      1.24 o
   0  -1  16        0.13        1.22      1.20 o
   1  -1  16        4.82        4.53      1.44 o
   2  -1  16        2.76        4.23      1.66 o
   3  -1  16       12.99        8.31      2.87 o
  -3   0  16        1.84        2.73      1.60 o
  -2   0  16        2.11        0.59      1.66 o
  -1   0  16       51.00       51.09      4.65 o
   0   0  16        7.03        7.40      1.63 o
   1   0  16       32.00       30.77      3.27 o
   2   0  16        2.45        1.70      1.53 o
   3   0  16        3.94        5.25      1.98 o
  -3   1  16        1.64        1.05      1.92 o
  -2   1  16        3.82        6.16      1.72 o
  -1   1  16       15.33       17.27      2.14 o
   0   1  16       45.26       53.00      4.17 o
   1   1  16       37.29       43.51      3.50 o
   2   1  16       13.37       14.69      2.55 o
   3   1  16        0.10       -0.68      1.65 o
   4   1  16        1.59        2.07      2.88 o
  -2   2  16        3.97        5.89      4.38 o
  -1   2  16        6.97       10.00      1.94 o
   0   2  16        9.39        8.32      1.65 o
   1   2  16       23.82       26.58      2.56 o
   2   2  16        3.44        1.51      2.30 o
   3   2  16        1.89        2.60      1.51 o
   4   2  16        4.15        2.34      2.10 o
  -2   3  16        4.78        6.41      2.18 o
  -1   3  16       10.33       11.30      2.36 o
   0   3  16       19.35       18.57      2.66 o
   1   3  16        5.23        7.93      1.59 o
   2   3  16        0.66        1.99      1.25 o
   3   3  16        2.25        1.34      1.56 o
   4   3  16        2.90        1.30      1.90 o
  -1   4  16        2.41        1.78      1.81 o
   0   4  16        5.52        9.83      2.56 o
   1   4  16        3.66        4.58      1.87 o
   2   4  16        4.40        5.93      1.94 o
   3   4  16        8.48        8.19      1.79 o
  -1  -2  17       11.15        5.47      2.44 o
   0  -2  17        1.20        0.76      1.81 o
  -2  -1  17        1.15        2.19      1.74 o
  -1  -1  17        4.14        3.63      1.73 o
   0  -1  17        2.19        5.17      1.85 o
   1  -1  17        6.48        4.67      2.04 o
   2  -1  17       12.94       12.67      2.54 o
  -2   0  17        8.59        8.55      1.98 o
  -1   0  17       11.54       12.36      1.97 o
   0   0  17        0.46        4.15      1.63 o
   1   0  17       16.35       14.25      2.24 o
   2   0  17        2.03        2.30      1.81 o
   3   0  17        1.59       -2.20      2.28 o
  -2   1  17        0.58        0.04      1.73 o
  -1   1  17       37.77       38.15      3.04 o
   0   1  17       41.28       47.65      3.91 o
   1   1  17        0.38        3.95      2.16 o
   2   1  17       10.45       12.04      2.45 o
   3   1  17        4.34        2.94      1.76 o
  -2   2  17        5.19        3.38      2.39 o
  -1   2  17       12.12       16.15      2.10 o
   0   2  17        1.05        4.58      1.61 o
   1   2  17       50.00       58.60      4.55 o
   2   2  17        1.56        2.18      1.61 o
   3   2  17        6.53        6.14      2.04 o
  -1   3  17        9.79       10.66      2.48 o
   0   3  17       14.08       11.92      2.63 o
   1   3  17        5.01        5.22      1.54 o
   2   3  17        1.12        1.18      1.50 o
   3   3  17        8.27       11.89      2.93 o
   0   4  17        2.37       -1.79      2.08 o
   1   4  17        8.75        7.92      2.26 o
   2   4  17        0.52        1.59      1.82 o
   0  -1  18        3.97        5.51      1.99 o
  -1   0  18       26.71       29.14      3.41 o
   0   0  18        5.00        5.96      2.04 o
   1   0  18       11.29        7.71      2.19 o
   2   0  18        0.82        0.38      1.83 o
  -1   1  18       40.33       39.51      3.65 o
   0   1  18        2.68        0.72      1.69 o
   1   1  18       10.12       12.31      2.31 o
   2   1  18        3.04        4.51      1.80 o
  -1   2  18        0.25       -0.41      2.11 o
   0   2  18       18.71       16.65      2.33 o
   1   2  18        7.26        7.19      1.98 o
   2   2  18        5.12        5.36      2.64 o
   0   3  18        0.91       -0.11      2.35 o
   1   3  18        2.90        2.46      2.89 o
   2   3  18       18.05       22.49      2.92 o
 
